# Supplementary material for: Neuron-specific chromatin disruption at CpG islands and aging-related regions in Kabuki syndrome mice
Source: bioRxiv. 2023 Aug 3:2023.08.01.551456. Preprint. [Version 1] doi: 10.1101/2023.08.01.551456 (PMC10418197; doi:10.1101/2023.08.01.551456)
Supplement: Supplement 2 [file media-2.csv]

chr	start	end	width	baseMean	log2FoldChange	lfcSE	pvalue	qvalue
chr15	79205038	79205457	420	22.26610114745357	1.7265308306644298	0.3271123065930716	1.305316123629185e-7	0.0026199796816628444
chr14	24003600	24005342	1743	527.3353578304054	0.44090214351951046	0.09348276517588555	2.4005389286517816e-6	0.011929482207114013
chr19	47013824	47016030	2207	373.83205087876036	0.46902771057665676	0.09949041330014181	2.4254243863223615e-6	0.011929482207114013
chr3	37312014	37313757	1744	581.2344149619734	0.3786598542870359	0.08140237097728195	3.292010408969097e-6	0.01410253297770985
chr5	57716513	57719795	3283	642.2193807029334	0.4273522107550385	0.09256117729431801	3.893828850718288e-6	0.014363886868874296
chr7	51861188	51862572	1385	248.33941710109593	0.5590618278832888	0.12261910575926104	5.131536404395993e-6	0.01651000108591101
chr13	83730505	83731641	1137	297.16068290881117	0.5017627564483436	0.11221162514280847	7.764542905556507e-6	0.01718550354826622
chr15	78554552	78555503	952	83.02336719078507	0.7702280240522054	0.17121881540047243	6.843425261492826e-6	0.01718550354826622
chr17	56218192	56219375	1184	333.3475056156576	0.4652722110115168	0.10404823916191842	7.760128491715908e-6	0.01718550354826622
chr18	79108543	79110517	1975	584.8521701474215	0.44774620314533403	0.09983457933436223	7.295465527993699e-6	0.01718550354826622
chr10	42760979	42762731	1753	513.7595373726955	0.3970353283301297	0.08957460089207943	9.316643727550414e-6	0.01775148057807739
chr17	24669263	24670286	1024	273.720662031866	0.556649925002716	0.1280586476130589	1.381154803999902e-5	0.01905818440447455
chr3	108910854	108912251	1398	336.48166380241884	0.4196725971197672	0.09578036601263365	1.1780335305945511e-5	0.01905818440447455
chr6	48047290	48049349	2060	327.3691507417285	0.5031238776359596	0.11556012846738717	1.3380734512583045e-5	0.01905818440447455
chr17	87024830	87025900	1071	305.6610566728759	0.45227680017548283	0.10420375942466918	1.42280722488039e-5	0.019084491148826616
chr18	76533291	76534177	887	69.75887059275777	0.6957925538736845	0.16218476046043145	1.785742729730751e-5	0.021479724473445413
chr10	91170679	91172151	1473	391.69630824821326	0.48171798150598905	0.11314546615515331	2.0671618866649275e-5	0.022501541778575527
chr18	67723681	67724920	1240	338.9107937864143	0.4125004074672775	0.09888671837279168	3.0267545393626945e-5	0.02481188764754576
chr7	84150851	84152651	1801	343.73483037608696	0.4394583678916507	0.10546716773888615	3.089338843474084e-5	0.024864470710978713
chr13	93303353	93304756	1404	678.8063568334294	0.41433202873941033	0.10044409049039603	3.707322637352887e-5	0.025295210790137763
chr17	12245305	12246921	1617	53.1105045660962	-0.7480987775705114	0.1813446233773888	3.702713067151558e-5	0.025295210790137763
chr18	37934880	37935877	998	260.9468983245159	0.37819048303106084	0.0910865249517657	3.295944168511359e-5	0.025295210790137763
chr4	59805268	59807287	2020	435.94690164684	0.41463397316576933	0.10077754185711232	3.8827371256079515e-5	0.025295210790137763
chr5	18359423	18361109	1687	353.73954314515584	0.4118951121262961	0.09976224090749478	3.647127370026694e-5	0.025295210790137763
chr8	70538536	70539945	1410	894.070005942887	0.4140728817030701	0.10050024921142857	3.7867847880384475e-5	0.025295210790137763
chr11	49243461	49244828	1368	426.1932408049812	0.4129915663540414	0.10061829529614102	4.051245527953741e-5	0.02542393924065798
chr15	79327039	79328669	1631	289.9000055175024	0.49658338091506055	0.12092637260197792	4.01710504174774e-5	0.02542393924065798
chr15	94722707	94724104	1398	37.92673577543378	-0.779530890915467	0.19081481979310666	4.402476504904269e-5	0.026823712441442403
chr7	107637492	107637900	409	21.563462414879385	1.1596107238667042	0.2846325983722745	4.620026352084872e-5	0.027046410055549783
chr1	143776389	143778044	1656	633.4137984861974	0.36336108710131604	0.0894398427849217	4.85226794362096e-5	0.02769224215068266
chr11	84879579	84880761	1183	206.04199413258115	0.45871940865346406	0.11317645064147207	5.0535867184289685e-5	0.028082308847820744
chr5	143817160	143818215	1056	176.95244429173786	0.4854253625765711	0.12017841159774505	5.36324441541232e-5	0.028805261092240853
chr7	112359609	112361007	1399	51.18085390006343	-0.702200153219106	0.17375540407316117	5.3152522667841206e-5	0.028805261092240853
chr13	59822516	59823653	1138	250.83492109147147	0.4189090790788945	0.10406264661288016	5.6843015338930156e-5	0.029749102962419626
chr10	58811878	58814305	2428	555.2046078275434	0.3730819139489574	0.09313354503451693	6.178670851043836e-5	0.03026187632174273
chr8	124432558	124434953	2396	565.9624828671099	0.37476631103886815	0.09388642211283127	6.560168301538071e-5	0.030791627042109262
chr3	116661678	116663076	1399	424.83519637671697	0.3590271099192157	0.09003726986728247	6.676227942707753e-5	0.030967654100292303
chr19	18670494	18671897	1404	335.90411886968184	0.42389511720705303	0.10682370804627628	7.242528641691235e-5	0.032001680880343546
chr10	40300655	40302897	2243	610.7953063741028	0.3573643456631436	0.09028584834010982	7.553456828189067e-5	0.03235800036507233
chr15	37006835	37008116	1282	495.6722457582161	0.4087829435407176	0.10356728744781879	7.912743341238461e-5	0.033095709543806064
chr3	32364760	32366804	2045	260.3071456441765	0.3912487963822367	0.09947175116662721	8.379962681497734e-5	0.03418777820575065
chr13	83849582	83850132	551	15.087318283195998	-1.0784911233080487	0.27458399886178186	8.575229214813612e-5	0.034289998775978624
chr4	33247383	33249091	1709	840.1224889107042	0.39178865771286253	0.09973492889808482	8.55486793229838e-5	0.034289998775978624
chr7	70358702	70359326	625	60.92785658130181	0.6333106058190376	0.16182689593257718	9.096545833994376e-5	0.03487428728032646
chr11	61021751	61023023	1273	96.86552275501843	0.5136366912717218	0.13145569082458844	9.333362146276273e-5	0.034890207752823005
chr12	29937319	29938988	1670	361.3302157755111	0.3314097948067854	0.0850020532287393	9.665278344593491e-5	0.034890207752823005
chr16	33380253	33382720	2468	290.91874035563256	0.40077374223831075	0.10272887919596253	9.568685821213759e-5	0.034890207752823005
chr17	84261108	84261600	493	20.27400751658559	-0.9539057890966394	0.2451785748500397	9.997308234458308e-5	0.034890207752823005
chr3	137863546	137865811	2266	920.9536308473606	0.37054046590496303	0.0950601226060834	9.70068121042174e-5	0.034890207752823005
chr3	105958693	105959955	1263	361.77836559752325	0.3086507197023712	0.07948335751508359	1.0308565720160476e-4	0.035101950953634595
chr9	63756632	63758637	2006	341.2839177511602	0.4565059302682188	0.11786848568969384	1.0749901636600676e-4	0.03597040085745739
chr2	38511364	38512294	931	148.21737418572184	0.43141689122724464	0.11250472738874301	1.2574031500255832e-4	0.037270144046217785
chr13	60175867	60178946	3080	316.90404089298346	0.5839382488900978	0.15274600021414747	1.318717859764063e-4	0.037795207511240825
chr1	85273399	85273821	423	21.63384898434546	-0.9395734363058796	0.2461547226319153	1.3508225803133623e-4	0.038018288896824896
chr3	94837246	94838635	1390	411.3371301786256	0.39049992983120824	0.10224202052974807	1.3379388284185195e-4	0.038018288896824896
chr10	128492798	128494717	1920	614.5476502943276	0.30936454125562524	0.08125687991534984	1.4052567144919482e-4	0.03866057235144515
chr12	80790113	80791186	1074	413.51458906953263	0.3615191443614068	0.09517335556861038	1.455549745897037e-4	0.039208276443604584
chr5	53588955	53590933	1979	1124.1860742036752	0.3833413236375414	0.10106365334341963	1.4879730355672798e-4	0.03959972168428442
chr15	73422223	73423715	1493	449.80611679676906	0.38440645221928876	0.10145771975978282	1.5135603912493772e-4	0.03996035953554015
chr17	8282842	8284326	1485	491.4581259765791	0.39780247731840157	0.10514742854856225	1.5477327480295142e-4	0.040313823199372295
chr18	56707334	56709262	1929	420.1968316395827	0.4574027709192093	0.12088073086076262	1.5437871722069214e-4	0.040313823199372295
chr10	44529124	44529887	764	39.65087407443546	0.7583359174230934	0.2008437210566339	1.5952617449194864e-4	0.040514942715008495
chr10	128367958	128369448	1491	391.29175009615506	0.42759101186545173	0.11327890095319045	1.6021653746902377e-4	0.04059015251708209
chr3	126602702	126603323	622	50.68570645800269	0.7267397112365229	0.19298517899829937	1.6602999588044267e-4	0.041289813208002867
chr6	113076106	113078165	2060	778.0619570963989	0.39024911596491046	0.10370682306312833	1.6788499498102268e-4	0.041491979493768885
chr13	83732221	83732650	430	110.30642327769328	0.49737878732601504	0.13252397080848602	1.7464497853843046e-4	0.041823929181325374
chrX	31137397	31138437	1041	35.79110855401419	-0.8190208825942484	0.21866111613523925	1.799506639035991e-4	0.04229632393163485
chr15	78717232	78720349	3118	603.605415182316	0.35223306875313454	0.0941334705614911	1.8267253583284412e-4	0.0424106420161581
chr18	69345771	69346949	1179	205.48818474989395	0.4504171069742009	0.12033102296561929	1.8172743926940984e-4	0.0424106420161581
chr11	50421686	50422575	890	58.05687800507076	0.6248144858205252	0.16707609999497605	1.8424003204689464e-4	0.04262552353908986
chr1	164248513	164250018	1506	415.7465577549013	0.39892040828488046	0.10713911574548425	1.9656773353891475e-4	0.0428318950988306
chr17	7267468	7268232	765	30.62629364248335	-0.874313628356077	0.23458515729717797	1.9372415204403588e-4	0.0428318950988306
chr3	45375747	45378789	3043	553.1416963195798	0.34754751368690007	0.09323469163140162	1.9326353710642642e-4	0.0428318950988306
chr4	82504999	82507041	2043	715.4523940677392	0.4161784667558312	0.11167420156984548	1.9398784840082552e-4	0.0428318950988306
chr10	48010518	48011849	1332	142.07866616858632	0.4452601466555203	0.12008937469994387	2.091174127159231e-4	0.043722971619609155
chr17	34591779	34593552	1774	259.5626245477354	0.44851541074950607	0.12097541318730494	2.0932179372299588e-4	0.043722971619609155
chr4	48042609	48043784	1176	543.6814722923499	0.4003425067044758	0.10817011089446306	2.1471293177098983e-4	0.0440181645803885
chr4	86310212	86310581	370	18.242362307058787	-0.9781954724455479	0.264560972405527	2.1779390949503593e-4	0.04415093834898976
chr1	154723250	154724683	1434	217.71709689106262	0.3922156056281409	0.10628107649254961	2.239354823795801e-4	0.04438802593897329
chr10	81136055	81138657	2603	1159.5373172006161	0.3518362462031783	0.095267251028712	2.2149330245591019e-4	0.04438802593897329
chr4	47473760	47475078	1319	400.62700876073427	0.34886443564151703	0.09444667698790996	2.2095243785388632e-4	0.04438802593897329
chr13	34343664	34346078	2415	453.4266078514052	0.3410024370071199	0.09264054149745292	2.3239376973125878e-4	0.04518573960067461
chr14	52019241	52020878	1638	680.9788018189465	0.2914175480450509	0.07959734108799835	2.510888635120013e-4	0.0464707678889047
chr7	114562196	114563361	1166	204.33280180838133	0.47653837878038013	0.13026538265069887	2.539809814160034e-4	0.0464707678889047
chr3	57846850	57848493	1644	494.5347383411522	0.39791932834180344	0.10885014721254564	2.5651932548118045e-4	0.04654430785733208
chr2	112265272	112266622	1351	367.24057652224036	0.34888734407824296	0.09550652997790948	2.591731907417592e-4	0.04666016119830793
chr1	156035487	156036970	1484	373.689238889313	0.39678345722299013	0.10892289834031185	2.696968169833728e-4	0.04737526403423192
chr10	74966591	74968378	1788	783.4680308667207	0.3421876201100013	0.09404191573423322	2.7404831093610644e-4	0.04760369330509994
chr3	60500650	60502208	1559	332.5912431425855	0.37655456243920893	0.10345286201910207	2.727798831337099e-4	0.04760369330509994
chr10	7589334	7590683	1350	435.7194787955797	0.3566249756614064	0.09832598389111873	2.8677131813906827e-4	0.04784383621974515
chr10	53378766	53380430	1665	626.3530364050948	0.3494489375339745	0.09627334932213241	2.8368731395053275e-4	0.04784383621974515
chr4	131872969	131874579	1611	308.8509420837102	0.3968898327023377	0.10947293312215786	2.884465997093865e-4	0.047866078584681164
chr13	41605217	41606606	1390	747.1686715426305	0.3997014956625122	0.1103727253729718	2.930365899785815e-4	0.04810286551583359
chr1	62766775	62767087	313	17.010841979906704	-0.9491799249134152	0.26300863974476757	3.074618551020887e-4	0.0488874887175605
chr17	43665990	43667353	1364	215.9598576171966	0.3807361595832313	0.10559687468319351	3.1147719311808023e-4	0.04916881641798612
chr8	122132229	122133582	1354	40.16167689461446	-0.7504819814969609	0.2084421459211159	3.17687681765574e-4	0.04963397617300467
chr6	86668786	86669821	1036	625.2462372235469	0.39048234890046724	0.10849355384767741	3.192841872894389e-4	0.049766309222463515
chr15	97952224	97953546	1323	58.94321694217571	-0.5750160033308226	0.15997444334142974	3.251098322118604e-4	0.0500131756015513
chr3	123507923	123509423	1501	666.3915774211396	0.3447209229041214	0.09592376810110077	3.2601939757594237e-4	0.0500131756015513
chr9	123112597	123113840	1244	160.84824701786377	0.361646082051999	0.10060965263726634	3.2495701553477845e-4	0.0500131756015513
chr1	74854399	74855814	1416	509.4088044693033	0.3756970888087155	0.10486404962871645	3.4005289940021606e-4	0.05066509222661468
chr18	74778194	74780290	2097	667.9462915012872	0.3078796571242951	0.08595210481774543	3.409856758128164e-4	0.05066509222661468
chr5	115326224	115328328	2105	304.61747247870886	0.3825418772470887	0.10671297079705776	3.373702880482934e-4	0.05066509222661468
chr14	54875914	54877613	1700	427.9599785915476	0.3932135140546534	0.1099227516215531	3.473204646571488e-4	0.051149157915955576
chr3	54734577	54735948	1372	585.7887632867876	0.3219623498799455	0.09005958662952387	3.502378895579922e-4	0.05118357178036574
chr7	110060962	110062455	1494	650.4662476019988	0.43387507926642466	0.12146452697224609	3.54223206864023e-4	0.0513356003708458
chr10	77644472	77644855	384	21.982887786457574	-0.9036671454416859	0.2534446262332067	3.6310671973630596e-4	0.051689096804262175
chr4	44071710	44073137	1428	344.8229047978111	0.33144015822372114	0.09301902863413286	3.6644006594595854e-4	0.05199058713023296
chr4	62407702	62409176	1475	482.4978310129403	0.28579038016192587	0.08035465883699557	3.756677158687811e-4	0.05255835342888567
chr5	29195358	29196677	1320	254.06335739725816	0.3886782339370154	0.1094423675287098	3.83126246305696e-4	0.052888889785928456
chr10	63099554	63100921	1368	206.63202591963264	0.34438994596455486	0.0969986651465123	3.8455758566239504e-4	0.05292467922687596
chr2	91069343	91070903	1561	388.5378529756535	0.3277292063322742	0.0925312631645247	3.9737445784873883e-4	0.053559717202469166
chr5	142905554	142906859	1306	773.4365794796853	0.3591949377197532	0.10135641367127257	3.9428509640049156e-4	0.053559717202469166
chr11	98937502	98938405	904	108.39110192679418	0.510336731559072	0.1441749876082237	4.005765564712717e-4	0.05361038268337678
chr13	23534920	23535674	755	302.1837867150635	0.36246052242862076	0.10240408850428986	4.0086721399791326e-4	0.05361038268337678
chr13	21530559	21531533	975	160.2778616284769	0.4220384102849159	0.11955811977872217	4.155826913766372e-4	0.05426678794911669
chr8	119574517	119575700	1184	189.73164239906643	0.40817686615473214	0.11608888376621511	4.3798229957298183e-4	0.05581956639420778
chr3	95159903	95160870	968	326.4221233071408	0.38039057966395223	0.10825619195784146	4.41745702436368e-4	0.05592351530710302
chr6	32703454	32703726	273	29.2897226445936	0.8123313231656301	0.23126266449968053	4.437587894195634e-4	0.05601816086238115
chr3	130059543	130061800	2258	414.3753622599627	0.31816829376987943	0.09067964802953653	4.502910850690431e-4	0.056355387362885805
chr10	95817637	95818326	690	29.264472687945165	-0.7334546183253802	0.20946429010183087	4.625192848685449e-4	0.057091195094958254
chr18	74215651	74216962	1312	301.59933739361634	0.3258858185350816	0.0932798383125826	4.7648988346201613e-4	0.05773520980150795
chr6	67036050	67037831	1782	483.2029731208511	0.38067064829947583	0.10893933067239023	4.7524211125131487e-4	0.05773520980150795
chr1	42850821	42851882	1062	488.4002860410719	0.33704389546298963	0.0965970396135063	4.8451534289812155e-4	0.05798709565856797
chr16	64264857	64265922	1066	80.31902479525051	0.5725691462057146	0.16413701885222037	4.8599175735702834e-4	0.05798709565856797
chr17	15825656	15827026	1371	424.1588583063962	0.3390022965320771	0.09715655041033076	4.8440023288932123e-4	0.05798709565856797
chr14	14344972	14346739	1768	379.21142226187965	0.3253335520733565	0.09330580316108167	4.88937126993432e-4	0.058147171284489645
chr16	77012938	77014450	1513	273.0928356814808	0.3636408294257188	0.10449878939830878	5.016817371954269e-4	0.05844146017378897
chr2	84424588	84425743	1156	85.32055081357274	0.5264973115892884	0.15152945283151825	5.117027905949516e-4	0.05873298106249409
chr11	46310197	46312840	2644	593.0774019263994	0.2925141217217441	0.08436461530364278	5.257915188259979e-4	0.05944850669965456
chr11	53430362	53431735	1374	433.4420823638178	0.3556064980176343	0.10256682553190549	5.2616228550715e-4	0.05944850669965456
chr17	25832541	25833543	1003	493.5668944080433	0.4264202971374916	0.1232059660428796	5.381006336027555e-4	0.05977413541477423
chr9	122571364	122573191	1828	586.5102347321352	0.31113006728226056	0.08997289723137747	5.441163319526726e-4	0.06006531409174861
chr19	48204763	48207694	2932	223.20803644359088	0.38518435728860817	0.11139967074160886	5.448491529448973e-4	0.060082472371996466
chr4	84883867	84885532	1666	278.756349551367	0.33768276119923196	0.09774420507794049	5.507830537956808e-4	0.060250339853018815
chr2	32137578	32138262	685	285.9412428145279	0.43496888775572223	0.12602179722394866	5.574034593148784e-4	0.060491395666697353
chr11	98773728	98774522	795	283.5262070953409	0.4030357060706507	0.11686344175216516	5.631359081442772e-4	0.06080030074224271
chr14	56885411	56887548	2138	779.2340945332043	0.39249113307147443	0.11383703175949367	5.651022518685464e-4	0.06086415254239953
chr6	80020351	80021865	1515	158.2743150259935	0.39151809141454286	0.11366948647230078	5.724230680633623e-4	0.061009392819014005
chr8	107056244	107057308	1065	220.0399052714426	0.38806298914384285	0.11267418254451668	5.729291920210983e-4	0.06101436779739906
chr12	51828688	51830196	1509	389.1852227087224	0.3543662478009425	0.10295575188630451	5.775847355264325e-4	0.06126451451304514
chr12	55398172	55399321	1150	170.22671670316745	0.3766814705194483	0.10951270208318124	5.825434567374643e-4	0.061461275263784046
chr9	7184074	7185376	1303	218.24712500618034	0.36121866076216935	0.10503528782485294	5.838198867244266e-4	0.061461275263784046
chr1	134955380	134956414	1035	453.7553936016838	0.3413483559059792	0.09932426007642264	5.888327370462506e-4	0.06168732254132798
chr2	92433608	92434778	1171	557.6347013277681	0.3805423296699784	0.1107057301015123	5.872794960377276e-4	0.06168732254132798
chr6	91116083	91117311	1229	409.5041837317401	0.41803074833623793	0.12166999565737999	5.90861120747699e-4	0.06168732254132798
chr17	24469771	24471087	1317	342.42931189918744	0.44807599988608277	0.13060351549879223	6.017793413529872e-4	0.06214324451268823
chr17	71782201	71784025	1825	205.53396552215727	0.33281885381634385	0.09707970524621026	6.073623439065927e-4	0.06216557824911973
chrX	166509714	166510844	1131	177.4122372239903	0.3980210805294336	0.11608383162478873	6.063939108882737e-4	0.06216557824911973
chr12	75595337	75596981	1645	589.955637330496	0.321973345548328	0.09426088322938207	6.360231767704297e-4	0.06345889481725299
chr10	61146269	61148163	1895	689.3200045228243	0.2881274101280809	0.08435737041713792	6.365169760425019e-4	0.06346048459166286
chr17	8800725	8802776	2052	383.68138973504233	0.39440937777526974	0.11551306503993389	6.391946789917105e-4	0.06358424273676905
chr10	95807974	95808288	315	15.991200578560196	-0.9674092262072915	0.283492509397433	6.43773934889213e-4	0.06380081238574807
chr18	80093077	80093411	335	12.419785779089253	-1.0930130999837138	0.3202845625442641	6.433894165647323e-4	0.06380081238574807
chr1	155196051	155196408	358	17.265953037052352	-0.942614171766343	0.27630511771340893	6.460713368888768e-4	0.06382214965858102
chr1	111864075	111865319	1245	534.6934677011798	0.3156749041339887	0.09256403236503431	6.488172980446683e-4	0.0639621376409643
chr17	56078923	56079882	960	827.9700917013355	0.37532439900076864	0.11012569026829643	6.54059584001853e-4	0.06411159453333393
chr7	141221405	141222273	869	171.34271676391214	0.5461374625263595	0.16021832141408768	6.52713216067527e-4	0.06411159453333393
chr2	163994555	163995796	1242	430.04702470679894	0.38703868312048767	0.11364712609309754	6.601451030811582e-4	0.06435690173542633
chr6	87811053	87812365	1313	298.3874042318993	0.4487524092879761	0.1319084558974989	6.689493040845195e-4	0.0645144329035674
chr13	69533321	69533986	666	144.32338505836162	0.42040753197346903	0.1236865086244345	6.763853615495598e-4	0.06490164848302597
chr3	40949167	40950984	1818	589.1471609731816	0.3783866234712391	0.11136879156779984	6.79796990569447e-4	0.06504102691472062
chr1	132879949	132882006	2058	566.8047886412222	0.3329135293365176	0.09809184002301796	6.890578880134532e-4	0.06536199374581743
chr2	130273742	130274857	1116	385.2596559313919	0.38268833605784514	0.11281351460287535	6.932858069728772e-4	0.06548240276755092
chr1	85339697	85340281	585	31.809173371394415	-0.6953081816049453	0.205322119005353	7.080934616018228e-4	0.06609754051655989
chr10	41931638	41932602	965	148.12000437430802	0.3798306423505226	0.11216210588655863	7.080483642637423e-4	0.06609754051655989
chr11	120823430	120825001	1572	567.5988273592789	0.47931507369912024	0.1415206071653639	7.068909739891636e-4	0.06609754051655989
chr4	43561826	43563136	1311	491.8411941461444	0.36020513835391005	0.10636936495590243	7.0825978254701e-4	0.06609754051655989
chr7	140115423	140116909	1487	245.80434812454376	0.46273380392790747	0.13667246505165648	7.099347208495158e-4	0.06611446825216939
chr1	134077438	134079725	2288	569.436252763071	0.3512562693954456	0.10396819720548693	7.288315874113797e-4	0.06675085032172105
chr3	95881812	95883301	1490	504.2476824583326	0.32983553040219205	0.09762768524107797	7.288135777921887e-4	0.06675085032172105
chr1	154206738	154208459	1722	76.74819825339826	-0.4909583120049362	0.14587604578359767	7.638137706324519e-4	0.06790559042575207
chr10	62650507	62651917	1411	658.1925496847111	0.3273050368907264	0.0972447190014195	7.63255471962212e-4	0.06790559042575207
chr10	45852278	45853309	1032	49.23126299841594	-0.5591953606118737	0.1666113479779882	7.899678596539998e-4	0.0689274779090461
chr10	58445984	58447677	1694	391.31991972582625	0.28436464399979994	0.08474528712731183	7.921546155072225e-4	0.06907289707768513
chr8	70607933	70608864	932	213.66935518076997	0.40200099343370393	0.11982742581791686	7.941293123176175e-4	0.0691542699736425
chr12	78225735	78227801	2067	729.3691683568666	0.3394670398221287	0.10122966980319083	7.98153802322311e-4	0.06927524374701749
chr6	136827693	136828764	1072	380.9326370401624	0.3064946390475444	0.09145042645057702	8.037968996626271e-4	0.06944965254283819
chr5	92277561	92278679	1119	185.05048503774444	0.4272782451518796	0.12761404262901568	8.133620218161137e-4	0.06991220896036457
chr13	65240371	65241606	1236	560.3915750237638	0.27973595733399736	0.08359085727280924	8.184166897287893e-4	0.07011975615242794
chr3	106684524	106685719	1196	142.9512087523762	0.3830822567401315	0.11453056124615138	8.234079552420186e-4	0.07030845930763577
chr6	28260851	28262559	1709	495.45051926107	0.33881877364549357	0.10138075681515223	8.316439788344562e-4	0.07044057432067359
chr16	15637112	15638231	1120	406.91421643784275	0.38499547425373837	0.11525328971501327	8.364895384116945e-4	0.07053846896480885
chr11	46055640	46057451	1812	159.32480855792986	0.38387898201787335	0.11505010004181353	8.480243859604401e-4	0.07096169807695024
chr1	59119563	59120786	1224	398.4596817998418	0.3411548971490851	0.10226470796670505	8.49936678963404e-4	0.07098750408005675
chr3	51187972	51188381	410	22.05965158633291	-0.7729420415048225	0.231768530290701	8.53073499219521e-4	0.07111615912990377
chr6	28423265	28424455	1191	267.4457160026995	0.3186841958397946	0.09564153862217949	8.620291319869339e-4	0.07147152352001547
chr16	93831760	93833007	1248	291.25228053362565	0.3368450549461418	0.10118142620988368	8.71210280429925e-4	0.07173553362574243
chr7	118128953	118130155	1203	334.7990986527699	0.37483887178583886	0.11263865542655153	8.753481176566947e-4	0.07179907334503823
chr10	59950589	59952933	2345	933.2136348690742	0.3307207141802102	0.09954656324586471	8.928775520420668e-4	0.07234534115121165
chr15	84987523	84988620	1098	391.7605949144579	0.35827407562506713	0.1078461980870463	8.934795035878537e-4	0.07234997148049023
chr6	47763060	47764387	1328	2311.610210874736	0.2813660287791604	0.08471364816233375	8.957420341201709e-4	0.07235670131785024
chr17	66448294	66450349	2056	482.65123979336084	0.3636951003577949	0.10976526979529036	9.217249660264754e-4	0.07329637526528933
chr3	139074252	139076025	1774	593.9613160783674	0.37736678607947577	0.11391659308858998	9.241369958136166e-4	0.07330195038872678
chr17	25784996	25785866	871	218.3981707955505	0.36538574374688887	0.11040094473628981	9.342099000325096e-4	0.0734538478956268
chr10	67095978	67097436	1459	615.5151329988563	0.33259829903586524	0.10051052757232036	9.360001882735778e-4	0.07350721124348343
chr3	30792642	30794144	1503	290.1719467553576	0.33174645660103513	0.10035744952749767	9.475686318693363e-4	0.07409420129779787
chr7	63937654	63939609	1956	948.2487347364757	0.42032297989306777	0.12721580886833497	9.531062782778112e-4	0.07415736580266986
chr13	110393923	110396405	2483	1013.5459650728163	0.28513328209179273	0.0863162303862294	9.55348452196536e-4	0.07426306738602738
chr1	85325890	85326583	694	28.207236376091746	-0.8044501343660688	0.24367672987929212	9.623771442787613e-4	0.07435668668338799
chr13	69481689	69482720	1032	105.12146116426838	0.41081591019771485	0.12444878825249195	9.631202489670326e-4	0.07435668668338799
chr17	14942682	14943718	1037	237.65143989166322	0.33658584637712624	0.10196445132032914	9.633686651594794e-4	0.07435668668338799
chr7	102686830	102687620	791	89.83945005589919	0.5290984929909643	0.1604330985074408	9.739746279199937e-4	0.07459267271712616
chr6	136807910	136809099	1190	381.09206005601453	0.359989325163012	0.10924304861659043	9.831439482064744e-4	0.07490612676092132
chr4	46506607	46507931	1325	292.7263068266703	0.3901409158237669	0.11849146304228024	9.927773240933628e-4	0.07537007992816966
chr3	116104742	116105373	632	28.641714846165293	0.8124902330222241	0.24693081113097595	0.0010006076340406218	0.07557877953240702
chr7	130264618	130266516	1899	157.67754065587886	0.5097845275853504	0.15498984973637364	0.0010049122831175985	0.07569609233053379
chr18	61554710	61556077	1368	550.4653402884409	0.3224564330587228	0.09815605562048091	0.0010193153076379798	0.07617610040656253
chr2	92007116	92009040	1925	488.87430474985905	0.3399701825652273	0.10348503974454945	0.0010190605462865516	0.07617610040656253
chr6	57534193	57536170	1978	621.9150634117909	0.2762122087002891	0.08417939032463656	0.0010335426005663793	0.07663557394490925
chr3	145937611	145938601	991	209.7146405894012	0.3128579820394373	0.09556659071249056	0.001061428197477691	0.07742116325761125
chr3	107728730	107729528	799	27.30894736864248	-0.7354169608484759	0.22474506834159327	0.0010670373187768474	0.07747534545290828
chr17	6106043	6107579	1537	342.4399422292752	0.46428405919753474	0.14202830648162196	0.001079456916625762	0.07750301215174596
chr3	27182577	27184366	1790	391.5545479025709	0.3072092769230129	0.09389768320795781	0.0010688592824723902	0.07750301215174596
chr3	110141228	110144108	2881	380.0772415344248	0.28494462073302523	0.08718194043007327	0.0010816104351151353	0.07750301215174596
chr10	97369930	97370570	641	26.82003385310092	-0.7386588693590478	0.2260766713301847	0.0010858099565373626	0.07752441424989835
chr1	85271726	85272159	434	19.6035636874151	-0.9063210662476539	0.27742965256933894	0.001087512777011516	0.07757657132810412
chr10	40348579	40350147	1569	638.2590824705096	0.32844046102825647	0.10053892553924905	0.0010877087936868274	0.07757657132810412
chr12	52005834	52006854	1021	222.40360977635385	0.3271585362961475	0.10024343558708124	0.0010999063275244343	0.07797242250286042
chr10	67125855	67127812	1958	202.27155785535646	0.3726793685949237	0.11429328374334993	0.0011112638576829138	0.07811312740186514
chr14	19976197	19977628	1432	359.80811904705183	0.3694078865504138	0.11330949669467988	0.0011134661578280282	0.07811312740186514
chr18	75342172	75343568	1397	191.74331408078885	0.35481024408501205	0.10896112747688447	0.001128739651180652	0.0783904431165206
chr6	99520229	99523665	3437	439.51366120617854	0.2955050115334646	0.09071624498801378	0.0011241203909625188	0.0783904431165206
chr10	67548303	67549739	1437	616.5595127209351	0.35991105122042266	0.1107357749497122	0.0011533253277791408	0.0793582602961668
chr3	122728815	122731184	2370	157.2184630024439	0.40113682140913415	0.12354049972695384	0.0011662567385863412	0.07938715066299296
chr7	131370863	131371885	1023	98.12702369817768	0.442985722330421	0.13638529593994733	0.0011620046097071924	0.07938715066299296
chr11	3141269	3141851	583	68.10024861910125	-0.5985039611284346	0.18481684704671314	0.0012021792123639865	0.08034836315668539
chr15	80146103	80146484	382	13.34244674380209	-1.073817140342383	0.33223541732320805	0.0012288527652738904	0.08106879061959187
chr4	45529465	45531580	2116	374.1426512088731	0.3665680369165518	0.11342997561068381	0.0012306990010447188	0.08111048418445178
chr14	52008751	52009500	750	167.67410946041502	0.36470697330162566	0.11288148727759487	0.001234080808008194	0.08125223542975929
chr12	29532922	29533824	903	234.3697649449415	0.3061524732857113	0.09482386927574021	0.0012437882066472135	0.08152759133496718
chr11	23315986	23316593	608	16.17267819527951	-0.9186205561343445	0.28479644335123616	0.0012573798479668889	0.08185287652583197
chr2	151493720	151494855	1136	226.13623826755187	0.3052236247837899	0.09465105156125232	0.0012609366980667464	0.0819638851243022
chr16	94525834	94527235	1402	475.8984924926485	0.3863856080961185	0.11987731735891877	0.0012677794195500366	0.08216736445377118
chr10	71347389	71348505	1117	445.0263841068059	0.3174366148078099	0.09856053489504042	0.0012786570967559948	0.08227009873001903
chr18	60595889	60596624	736	197.6624317750934	0.31832659814896985	0.09882760425379523	0.0012773113752215946	0.08227009873001903
chr7	63444212	63445758	1547	341.94254185097503	0.4135278219037006	0.12849203709517484	0.0012894622162343535	0.08255374873816554
chr16	46496289	46498944	2656	520.3603784042481	0.3754575127455373	0.1167013436891313	0.0012942532387381744	0.08271253573373383
chr13	31900375	31900942	568	23.654333295454183	-0.7148637030223902	0.22239543305553416	0.0013072598885368722	0.08314364489009068
chr8	72570657	72572634	1978	799.4452516422798	0.30660532916623895	0.09552051778305146	0.0013281008317506712	0.083548841722945
chr8	84662432	84663178	747	142.4491852747907	0.41971627061999456	0.13078588871075514	0.001331112533925078	0.0835546871892866
chr3	78817573	78817990	418	12.523994364012083	-1.0233019849274567	0.31929323641809104	0.001351107479960188	0.08419844417859011
chr10	43173351	43175863	2513	549.6326356002982	0.29522041196736365	0.0921358912625488	0.0013544556077070195	0.0842884327279809
chr17	34893959	34895085	1127	288.3514899839119	0.4283439454196159	0.13378804563649102	0.0013663777490511178	0.08459430030120856
chr11	87357235	87359681	2447	243.12809477390252	0.4110287408254212	0.12843039227961744	0.001372365621669699	0.08485401858617612
chr1	64532075	64533701	1627	713.1693295818552	0.3298892644696487	0.10323567840539247	0.0013959040362280617	0.08567000398165657
chr9	119340561	119341835	1275	477.24242601219834	0.40081892961658905	0.12551470357200692	0.0014060696041495015	0.0857318288216826
chr1	124044137	124046390	2254	196.8181672466123	0.3736378068925242	0.11719862728414884	0.0014322425632976516	0.08634761437451044
chr15	102405242	102406798	1557	1483.550785258319	0.3732602109488154	0.11705151001184826	0.001428378516257228	0.08634761437451044
chr4	58910909	58912975	2067	503.11459287011127	0.3006018424985561	0.09428204664018475	0.0014309940960733577	0.08634761437451044
chr3	146812196	146813694	1499	249.23165392070447	0.32597810388486664	0.10228117508124085	0.0014371790950165459	0.08649899461711996
chr11	76026755	76028469	1715	90.22554662568122	0.5597675774802291	0.17569256261146457	0.0014422317521132	0.08658597430083123
chr16	33734301	33735024	724	70.12548371530319	0.4916710171742958	0.15460287641240517	0.0014716374876525607	0.08686992162160428
chrX	12086954	12089054	2101	291.89216613751256	0.27039783063284745	0.08501712680393511	0.0014701601339333127	0.08686992162160428
chr12	14199924	14200893	970	39.01405366811605	-0.566382321268818	0.17812512050236934	0.0014743366131869128	0.08687874478996224
chr1	85105275	85106310	1036	52.05963323538422	-0.6849972330633824	0.21554305588840347	0.0014829142531944954	0.08697317115978058
chr4	147101509	147102567	1059	68.81179150494404	0.5386792531869372	0.16955856582650963	0.0014883218608443326	0.0870564154369753
chr7	5056600	5057232	633	185.0402760586566	0.3419758212506157	0.1077424566130212	0.0015034761394023613	0.08715033663360312
chr11	66525592	66527170	1579	333.6608639938318	0.3609877838438562	0.11376725796304966	0.0015085300167506242	0.08736701937777638
chr12	100491419	100492789	1371	45.43226722246089	-0.5815513762444056	0.18336776385315057	0.0015165240680795294	0.08750411906883329
chr17	65771995	65772846	852	70.35326720936233	0.5751634917067261	0.18144956868352105	0.001525304465958228	0.08750411906883329
chr18	75819179	75820883	1705	122.02884073434319	0.4738878971367495	0.14951552905514331	0.001527069836412661	0.08750411906883329
chr3	27370762	27372863	2102	224.98943681926406	0.34036192325948195	0.107333251122006	0.0015187527294199114	0.08750411906883329
chr1	175880287	175881201	915	155.02347015256856	0.37902147913727596	0.1197103580238946	0.001544687681729116	0.08781434430221333
chr12	33146509	33148174	1666	657.0906807454828	0.2675080695200765	0.08448529943316964	0.0015437723876668222	0.08781434430221333
chr4	11965531	11966917	1387	949.6240482311952	0.31891244393540297	0.10074125831026882	0.001547322132406931	0.08786273125995026
chr4	129334855	129336183	1329	613.5528584308544	0.35319133361604704	0.11162043678832392	0.0015550056844015876	0.08796748102936408
chr3	110249383	110251359	1977	438.5196901044004	0.3113786142374844	0.09845479914538886	0.0015633720439001476	0.08801037996325749
chr6	85512582	85513903	1322	440.7602021873774	0.3465436890320565	0.10957545583656526	0.001563652936254195	0.08801037996325749
chr13	48545618	48546980	1363	861.7028170351368	0.42412645320450704	0.13414743224456346	0.0015688111342081435	0.08812939907290428
chr14	51082658	51084008	1351	108.1481260920632	0.3852216734591841	0.12187131448375609	0.0015728853121458474	0.08813054394520509
chr17	35699835	35701534	1700	456.4896464741203	0.3580125958100726	0.11338074293271698	0.0015906615029900437	0.08857007351336149
chr3	129878138	129879437	1300	226.32925657586637	0.32178035113835374	0.10190408662344819	0.0015903079950493702	0.08857007351336149
chr6	59023599	59024973	1375	311.02663409160465	0.3176058668311781	0.10058047103925441	0.0015900331484099987	0.08857007351336149
chr18	46741151	46743001	1851	432.4603237321118	0.32472731128025106	0.10287063961612597	0.0015958902005311468	0.08863097367311093
chr3	73053348	73054103	756	191.35186920820274	0.3222422911797775	0.10215898979191851	0.0016087179238383675	0.08893329397227327
chr1	146494430	146495838	1409	251.51879826663514	0.32637605185899843	0.10356220471288352	0.0016243543177116811	0.08928778008957948
chr3	141467084	141467394	311	50.1987263101239	0.5429494003029907	0.17233014715700484	0.0016291592342234052	0.08936242682945722
chr10	13868039	13870015	1977	264.8001681739191	0.31345636063149795	0.0995965800331203	0.0016480818206718547	0.08995814633425382
chr4	77538823	77539446	624	52.16272392178784	-0.5207519735799486	0.16551603918318505	0.0016538836555630909	0.09008839965416507
chr15	81584902	81586906	2005	523.1461231375348	0.36605883954566976	0.11635432092080074	0.00165480389235978	0.09010156854238108
chr11	102316560	102319141	2582	589.7702974188629	0.4087891575460616	0.13012786850544514	0.0016811807684994709	0.09094116950733261
chr10	98355777	98356083	307	13.32564420308689	-0.9904318387471426	0.31547255859358075	0.0016922590335682207	0.09100191341101788
chr2	112570842	112571919	1078	168.51328278180827	0.3507701680920441	0.11169113522708327	0.0016863827345176474	0.09100191341101788
chr18	5591183	5594168	2986	472.05434700224106	0.2656725483343177	0.08471125241383823	0.0017114473610228174	0.09135047041734881
chr17	32146720	32147037	318	23.065960850070745	0.7649411648004352	0.2439620451446129	0.0017156581051735432	0.0915384317529935
chr19	32755780	32758581	2802	912.8054834421243	0.36136636073839334	0.11527806889627344	0.0017200858850992525	0.09166419148821373
chr13	63421212	63421885	674	22.598538468748547	-0.8407230922582591	0.2682257752573361	0.001722142040125508	0.09170016932189369
chr6	83325698	83326660	963	260.94476030948795	0.34060093661122054	0.10878703490546397	0.0017427362377435685	0.09224198041243316
chr6	69841565	69842179	615	26.89452304481581	0.7451781105026286	0.2380675527618628	0.0017473964965796368	0.09237818892397823
chr16	3236010	3236253	244	17.59657431453432	-0.9202378514605003	0.29404431207540066	0.001750510215756118	0.09243241035728869
chr6	118196591	118197908	1318	92.05251733756744	0.4864392198781264	0.15549548627290352	0.0017581027319640294	0.0925756531086707
chr12	54861999	54863403	1405	295.4316668690987	0.33447704408814183	0.10695390355950887	0.001764192371239783	0.09276223672212025
chr7	118855246	118856429	1184	175.94791147323588	0.37813423896683385	0.12113413082534759	0.0017986138364499233	0.09396367669357239
chr14	70288801	70290162	1362	355.95071355838985	0.3456512661856091	0.11080804290373304	0.0018123832010769215	0.09423815029502483
chr16	36070996	36072296	1301	318.6112779303353	0.34256076243605194	0.10987562435822427	0.0018225963009634034	0.09437043197719089
chr1	130864099	130864614	516	25.91649814827656	-0.665310458133208	0.21358945073831945	0.0018400530014131813	0.09474943058230627
chr13	94358120	94359640	1521	269.37133513350733	0.3201693525346939	0.10282011202845417	0.0018464540955579493	0.0949450379756181
chr3	81036052	81037759	1708	278.0108812778426	0.3031940956512503	0.09741322283624158	0.0018553943856099793	0.09511696227145719
chr1	120264439	120265737	1299	150.51480462311596	0.3906993829968506	0.12561619163209717	0.0018692088138375085	0.0952540861683549
chr14	23850217	23852493	2277	76.28952745976386	-0.4686813877700061	0.15069441330616845	0.0018699589424157543	0.0952540861683549
chr6	119923922	119924866	945	132.12010032874895	0.3688454626842793	0.11858801852330446	0.0018689128660956517	0.0952540861683549
chr7	113513103	113514430	1328	487.71024048223427	0.37940859294636575	0.12199671359803031	0.001870935033129937	0.0952540861683549
chr4	154963316	154965103	1788	402.2982762107382	0.36307015566314843	0.11681522685350891	0.0018831207620685492	0.09559563228930372
chr13	62015586	62016310	725	59.85302549689013	0.5733345771566318	0.18450418971545807	0.0018871917184090366	0.09569862470843649
chr1	160905808	160907553	1746	430.50691811421143	0.290716755944425	0.09363500201470322	0.0019041596399657337	0.09606736403622906
chr17	47628884	47630517	1634	258.6783196219017	0.32890732553521257	0.10594996368927743	0.0019068813106439342	0.09606736403622906
chr3	54627665	54628092	428	13.692586658167732	-0.9510216301140231	0.30633212970012075	0.001905724648653175	0.09606736403622906
chr11	102218519	102219550	1032	188.31048402857837	0.4424137917578894	0.14264619101232284	0.0019255823543457967	0.09667942063892496
chr1	177795870	177797007	1138	709.9489368074179	0.3384523265314054	0.10920825827541135	0.0019407941611552537	0.09682938870729936
chr17	46680274	46681539	1266	464.01226625216344	0.3433164349868359	0.11078403059383955	0.0019419440058114582	0.09682938870729936
chr4	8574399	8574935	537	19.56908582061829	-0.8036230636301233	0.25931137746963134	0.0019413179316377265	0.09682938870729936
chr1	164307029	164308129	1101	434.49668344416983	0.2538278303865802	0.08197374477862712	0.001958510486378108	0.09722987623278684
chr17	17837664	17838855	1192	430.2669031644434	0.28461945220711593	0.09198584262779397	0.001973671273247593	0.09743618776186967
chr18	22522927	22523297	371	15.543832379328558	-0.9327844599557565	0.3014591137139546	0.001973230663664343	0.09743618776186967
chr1	133660463	133661738	1276	169.0079538543929	0.380207160806982	0.12301143536722024	0.00199599370773157	0.09787720283478793
chr11	67677949	67679300	1352	54.76061392880809	-0.5441414167197443	0.17611212862526857	0.0020032899057935262	0.09798770518007924
chr15	98807516	98809313	1798	961.1790690332602	0.2829692193571731	0.09170364777830864	0.0020307901106719883	0.098606450796743
chr4	87722997	87723798	802	48.232923299546485	-0.5432897971316616	0.1762919880505171	0.002057798934425061	0.09905537475607953
chr4	120405124	120406775	1652	187.95315988647985	0.3590394981545089	0.11650068953732204	0.002057075108776989	0.09905537475607953
chr16	90809833	90811078	1246	291.9593922551593	0.3002741662469939	0.09747604467725482	0.0020665897446917685	0.09924722186803875
chr1	93801678	93802170	493	202.81737360144504	0.33957191298590494	0.11026189138087028	0.0020721950469984236	0.09928210344932835
chrX	48343145	48344875	1731	458.6608711971064	0.34281231482421615	0.1113149685643707	0.002072366568819912	0.09928210344932835
NA	NA	NA	NA	NA	NA	NA	NA	NA
NA	NA	NA	NA	NA	NA	NA	NA	NA
NA	NA	NA	NA	NA	NA	NA	NA	NA
NA	NA	NA	NA	NA	NA	NA	NA	NA
NA	NA	NA	NA	NA	NA	NA	NA	NA
NA	NA	NA	NA	NA	NA	NA	NA	NA
NA	NA	NA	NA	NA	NA	NA	NA	NA
NA	NA	NA	NA	NA	NA	NA	NA	NA
NA	NA	NA	NA	NA	NA	NA	NA	NA
NA	NA	NA	NA	NA	NA	NA	NA	NA
NA	NA	NA	NA	NA	NA	NA	NA	NA
NA	NA	NA	NA	NA	NA	NA	NA	NA
NA	NA	NA	NA	NA	NA	NA	NA	NA
NA	NA	NA	NA	NA	NA	NA	NA	NA
NA	NA	NA	NA	NA	NA	NA	NA	NA
NA	NA	NA	NA	NA	NA	NA	NA	NA
NA	NA	NA	NA	NA	NA	NA	NA	NA
NA	NA	NA	NA	NA	NA	NA	NA	NA
NA	NA	NA	NA	NA	NA	NA	NA	NA
NA	NA	NA	NA	NA	NA	NA	NA	NA
NA	NA	NA	NA	NA	NA	NA	NA	NA
NA	NA	NA	NA	NA	NA	NA	NA	NA
NA	NA	NA	NA	NA	NA	NA	NA	NA
NA	NA	NA	NA	NA	NA	NA	NA	NA
NA	NA	NA	NA	NA	NA	NA	NA	NA
NA	NA	NA	NA	NA	NA	NA	NA	NA
NA	NA	NA	NA	NA	NA	NA	NA	NA
NA	NA	NA	NA	NA	NA	NA	NA	NA
NA	NA	NA	NA	NA	NA	NA	NA	NA
NA	NA	NA	NA	NA	NA	NA	NA	NA
NA	NA	NA	NA	NA	NA	NA	NA	NA
NA	NA	NA	NA	NA	NA	NA	NA	NA
NA	NA	NA	NA	NA	NA	NA	NA	NA
NA	NA	NA	NA	NA	NA	NA	NA	NA
NA	NA	NA	NA	NA	NA	NA	NA	NA
NA	NA	NA	NA	NA	NA	NA	NA	NA
NA	NA	NA	NA	NA	NA	NA	NA	NA
NA	NA	NA	NA	NA	NA	NA	NA	NA
NA	NA	NA	NA	NA	NA	NA	NA	NA
NA	NA	NA	NA	NA	NA	NA	NA	NA
NA	NA	NA	NA	NA	NA	NA	NA	NA
NA	NA	NA	NA	NA	NA	NA	NA	NA
NA	NA	NA	NA	NA	NA	NA	NA	NA
NA	NA	NA	NA	NA	NA	NA	NA	NA
NA	NA	NA	NA	NA	NA	NA	NA	NA
NA	NA	NA	NA	NA	NA	NA	NA	NA
NA	NA	NA	NA	NA	NA	NA	NA	NA
NA	NA	NA	NA	NA	NA	NA	NA	NA
NA	NA	NA	NA	NA	NA	NA	NA	NA
NA	NA	NA	NA	NA	NA	NA	NA	NA
NA	NA	NA	NA	NA	NA	NA	NA	NA
NA	NA	NA	NA	NA	NA	NA	NA	NA
NA	NA	NA	NA	NA	NA	NA	NA	NA
NA	NA	NA	NA	NA	NA	NA	NA	NA
NA	NA	NA	NA	NA	NA	NA	NA	NA
NA	NA	NA	NA	NA	NA	NA	NA	NA
NA	NA	NA	NA	NA	NA	NA	NA	NA
NA	NA	NA	NA	NA	NA	NA	NA	NA
NA	NA	NA	NA	NA	NA	NA	NA	NA
NA	NA	NA	NA	NA	NA	NA	NA	NA
NA	NA	NA	NA	NA	NA	NA	NA	NA
NA	NA	NA	NA	NA	NA	NA	NA	NA
NA	NA	NA	NA	NA	NA	NA	NA	NA
NA	NA	NA	NA	NA	NA	NA	NA	NA
NA	NA	NA	NA	NA	NA	NA	NA	NA
NA	NA	NA	NA	NA	NA	NA	NA	NA
NA	NA	NA	NA	NA	NA	NA	NA	NA
NA	NA	NA	NA	NA	NA	NA	NA	NA
NA	NA	NA	NA	NA	NA	NA	NA	NA
NA	NA	NA	NA	NA	NA	NA	NA	NA
NA	NA	NA	NA	NA	NA	NA	NA	NA
NA	NA	NA	NA	NA	NA	NA	NA	NA
NA	NA	NA	NA	NA	NA	NA	NA	NA
NA	NA	NA	NA	NA	NA	NA	NA	NA
NA	NA	NA	NA	NA	NA	NA	NA	NA
NA	NA	NA	NA	NA	NA	NA	NA	NA
NA	NA	NA	NA	NA	NA	NA	NA	NA
NA	NA	NA	NA	NA	NA	NA	NA	NA
NA	NA	NA	NA	NA	NA	NA	NA	NA
NA	NA	NA	NA	NA	NA	NA	NA	NA
NA	NA	NA	NA	NA	NA	NA	NA	NA
NA	NA	NA	NA	NA	NA	NA	NA	NA
NA	NA	NA	NA	NA	NA	NA	NA	NA
NA	NA	NA	NA	NA	NA	NA	NA	NA
NA	NA	NA	NA	NA	NA	NA	NA	NA
NA	NA	NA	NA	NA	NA	NA	NA	NA
NA	NA	NA	NA	NA	NA	NA	NA	NA
NA	NA	NA	NA	NA	NA	NA	NA	NA
NA	NA	NA	NA	NA	NA	NA	NA	NA
NA	NA	NA	NA	NA	NA	NA	NA	NA
NA	NA	NA	NA	NA	NA	NA	NA	NA
NA	NA	NA	NA	NA	NA	NA	NA	NA
NA	NA	NA	NA	NA	NA	NA	NA	NA
NA	NA	NA	NA	NA	NA	NA	NA	NA
NA	NA	NA	NA	NA	NA	NA	NA	NA
NA	NA	NA	NA	NA	NA	NA	NA	NA
NA	NA	NA	NA	NA	NA	NA	NA	NA
NA	NA	NA	NA	NA	NA	NA	NA	NA
NA	NA	NA	NA	NA	NA	NA	NA	NA
NA	NA	NA	NA	NA	NA	NA	NA	NA
NA	NA	NA	NA	NA	NA	NA	NA	NA
NA	NA	NA	NA	NA	NA	NA	NA	NA
NA	NA	NA	NA	NA	NA	NA	NA	NA
NA	NA	NA	NA	NA	NA	NA	NA	NA
NA	NA	NA	NA	NA	NA	NA	NA	NA
NA	NA	NA	NA	NA	NA	NA	NA	NA
NA	NA	NA	NA	NA	NA	NA	NA	NA
NA	NA	NA	NA	NA	NA	NA	NA	NA
NA	NA	NA	NA	NA	NA	NA	NA	NA
NA	NA	NA	NA	NA	NA	NA	NA	NA
NA	NA	NA	NA	NA	NA	NA	NA	NA
NA	NA	NA	NA	NA	NA	NA	NA	NA
NA	NA	NA	NA	NA	NA	NA	NA	NA
NA	NA	NA	NA	NA	NA	NA	NA	NA
NA	NA	NA	NA	NA	NA	NA	NA	NA
NA	NA	NA	NA	NA	NA	NA	NA	NA
NA	NA	NA	NA	NA	NA	NA	NA	NA
NA	NA	NA	NA	NA	NA	NA	NA	NA
NA	NA	NA	NA	NA	NA	NA	NA	NA
NA	NA	NA	NA	NA	NA	NA	NA	NA
NA	NA	NA	NA	NA	NA	NA	NA	NA
NA	NA	NA	NA	NA	NA	NA	NA	NA
NA	NA	NA	NA	NA	NA	NA	NA	NA
NA	NA	NA	NA	NA	NA	NA	NA	NA
NA	NA	NA	NA	NA	NA	NA	NA	NA
NA	NA	NA	NA	NA	NA	NA	NA	NA
NA	NA	NA	NA	NA	NA	NA	NA	NA
NA	NA	NA	NA	NA	NA	NA	NA	NA
NA	NA	NA	NA	NA	NA	NA	NA	NA
NA	NA	NA	NA	NA	NA	NA	NA	NA
NA	NA	NA	NA	NA	NA	NA	NA	NA
NA	NA	NA	NA	NA	NA	NA	NA	NA
NA	NA	NA	NA	NA	NA	NA	NA	NA
NA	NA	NA	NA	NA	NA	NA	NA	NA
NA	NA	NA	NA	NA	NA	NA	NA	NA
NA	NA	NA	NA	NA	NA	NA	NA	NA
NA	NA	NA	NA	NA	NA	NA	NA	NA
NA	NA	NA	NA	NA	NA	NA	NA	NA
NA	NA	NA	NA	NA	NA	NA	NA	NA
NA	NA	NA	NA	NA	NA	NA	NA	NA
NA	NA	NA	NA	NA	NA	NA	NA	NA
NA	NA	NA	NA	NA	NA	NA	NA	NA
NA	NA	NA	NA	NA	NA	NA	NA	NA
NA	NA	NA	NA	NA	NA	NA	NA	NA
NA	NA	NA	NA	NA	NA	NA	NA	NA
NA	NA	NA	NA	NA	NA	NA	NA	NA
NA	NA	NA	NA	NA	NA	NA	NA	NA
NA	NA	NA	NA	NA	NA	NA	NA	NA
NA	NA	NA	NA	NA	NA	NA	NA	NA
NA	NA	NA	NA	NA	NA	NA	NA	NA
NA	NA	NA	NA	NA	NA	NA	NA	NA
NA	NA	NA	NA	NA	NA	NA	NA	NA
NA	NA	NA	NA	NA	NA	NA	NA	NA
NA	NA	NA	NA	NA	NA	NA	NA	NA
NA	NA	NA	NA	NA	NA	NA	NA	NA
NA	NA	NA	NA	NA	NA	NA	NA	NA
NA	NA	NA	NA	NA	NA	NA	NA	NA
NA	NA	NA	NA	NA	NA	NA	NA	NA
NA	NA	NA	NA	NA	NA	NA	NA	NA
NA	NA	NA	NA	NA	NA	NA	NA	NA
NA	NA	NA	NA	NA	NA	NA	NA	NA
NA	NA	NA	NA	NA	NA	NA	NA	NA
NA	NA	NA	NA	NA	NA	NA	NA	NA
NA	NA	NA	NA	NA	NA	NA	NA	NA
NA	NA	NA	NA	NA	NA	NA	NA	NA
NA	NA	NA	NA	NA	NA	NA	NA	NA
NA	NA	NA	NA	NA	NA	NA	NA	NA
NA	NA	NA	NA	NA	NA	NA	NA	NA
NA	NA	NA	NA	NA	NA	NA	NA	NA
NA	NA	NA	NA	NA	NA	NA	NA	NA
NA	NA	NA	NA	NA	NA	NA	NA	NA
NA	NA	NA	NA	NA	NA	NA	NA	NA
NA	NA	NA	NA	NA	NA	NA	NA	NA
NA	NA	NA	NA	NA	NA	NA	NA	NA
NA	NA	NA	NA	NA	NA	NA	NA	NA
NA	NA	NA	NA	NA	NA	NA	NA	NA
NA	NA	NA	NA	NA	NA	NA	NA	NA
NA	NA	NA	NA	NA	NA	NA	NA	NA
NA	NA	NA	NA	NA	NA	NA	NA	NA
NA	NA	NA	NA	NA	NA	NA	NA	NA
NA	NA	NA	NA	NA	NA	NA	NA	NA
NA	NA	NA	NA	NA	NA	NA	NA	NA
NA	NA	NA	NA	NA	NA	NA	NA	NA
NA	NA	NA	NA	NA	NA	NA	NA	NA
NA	NA	NA	NA	NA	NA	NA	NA	NA
NA	NA	NA	NA	NA	NA	NA	NA	NA
NA	NA	NA	NA	NA	NA	NA	NA	NA
NA	NA	NA	NA	NA	NA	NA	NA	NA
NA	NA	NA	NA	NA	NA	NA	NA	NA
NA	NA	NA	NA	NA	NA	NA	NA	NA
NA	NA	NA	NA	NA	NA	NA	NA	NA
NA	NA	NA	NA	NA	NA	NA	NA	NA
NA	NA	NA	NA	NA	NA	NA	NA	NA
NA	NA	NA	NA	NA	NA	NA	NA	NA
NA	NA	NA	NA	NA	NA	NA	NA	NA
NA	NA	NA	NA	NA	NA	NA	NA	NA
NA	NA	NA	NA	NA	NA	NA	NA	NA
NA	NA	NA	NA	NA	NA	NA	NA	NA
NA	NA	NA	NA	NA	NA	NA	NA	NA
NA	NA	NA	NA	NA	NA	NA	NA	NA
NA	NA	NA	NA	NA	NA	NA	NA	NA
NA	NA	NA	NA	NA	NA	NA	NA	NA
NA	NA	NA	NA	NA	NA	NA	NA	NA
NA	NA	NA	NA	NA	NA	NA	NA	NA
NA	NA	NA	NA	NA	NA	NA	NA	NA
NA	NA	NA	NA	NA	NA	NA	NA	NA
NA	NA	NA	NA	NA	NA	NA	NA	NA
NA	NA	NA	NA	NA	NA	NA	NA	NA
NA	NA	NA	NA	NA	NA	NA	NA	NA
NA	NA	NA	NA	NA	NA	NA	NA	NA
NA	NA	NA	NA	NA	NA	NA	NA	NA
NA	NA	NA	NA	NA	NA	NA	NA	NA
NA	NA	NA	NA	NA	NA	NA	NA	NA
NA	NA	NA	NA	NA	NA	NA	NA	NA
NA	NA	NA	NA	NA	NA	NA	NA	NA
NA	NA	NA	NA	NA	NA	NA	NA	NA
NA	NA	NA	NA	NA	NA	NA	NA	NA
NA	NA	NA	NA	NA	NA	NA	NA	NA
NA	NA	NA	NA	NA	NA	NA	NA	NA
NA	NA	NA	NA	NA	NA	NA	NA	NA
NA	NA	NA	NA	NA	NA	NA	NA	NA
NA	NA	NA	NA	NA	NA	NA	NA	NA
NA	NA	NA	NA	NA	NA	NA	NA	NA
NA	NA	NA	NA	NA	NA	NA	NA	NA
NA	NA	NA	NA	NA	NA	NA	NA	NA
NA	NA	NA	NA	NA	NA	NA	NA	NA
NA	NA	NA	NA	NA	NA	NA	NA	NA
NA	NA	NA	NA	NA	NA	NA	NA	NA
NA	NA	NA	NA	NA	NA	NA	NA	NA
NA	NA	NA	NA	NA	NA	NA	NA	NA
NA	NA	NA	NA	NA	NA	NA	NA	NA
NA	NA	NA	NA	NA	NA	NA	NA	NA
NA	NA	NA	NA	NA	NA	NA	NA	NA
NA	NA	NA	NA	NA	NA	NA	NA	NA
NA	NA	NA	NA	NA	NA	NA	NA	NA
NA	NA	NA	NA	NA	NA	NA	NA	NA
NA	NA	NA	NA	NA	NA	NA	NA	NA
NA	NA	NA	NA	NA	NA	NA	NA	NA
NA	NA	NA	NA	NA	NA	NA	NA	NA
NA	NA	NA	NA	NA	NA	NA	NA	NA
NA	NA	NA	NA	NA	NA	NA	NA	NA
NA	NA	NA	NA	NA	NA	NA	NA	NA
NA	NA	NA	NA	NA	NA	NA	NA	NA
NA	NA	NA	NA	NA	NA	NA	NA	NA
NA	NA	NA	NA	NA	NA	NA	NA	NA
NA	NA	NA	NA	NA	NA	NA	NA	NA
NA	NA	NA	NA	NA	NA	NA	NA	NA
NA	NA	NA	NA	NA	NA	NA	NA	NA
NA	NA	NA	NA	NA	NA	NA	NA	NA
NA	NA	NA	NA	NA	NA	NA	NA	NA
NA	NA	NA	NA	NA	NA	NA	NA	NA
NA	NA	NA	NA	NA	NA	NA	NA	NA
NA	NA	NA	NA	NA	NA	NA	NA	NA
NA	NA	NA	NA	NA	NA	NA	NA	NA
NA	NA	NA	NA	NA	NA	NA	NA	NA
NA	NA	NA	NA	NA	NA	NA	NA	NA
NA	NA	NA	NA	NA	NA	NA	NA	NA
NA	NA	NA	NA	NA	NA	NA	NA	NA
NA	NA	NA	NA	NA	NA	NA	NA	NA
NA	NA	NA	NA	NA	NA	NA	NA	NA
NA	NA	NA	NA	NA	NA	NA	NA	NA
NA	NA	NA	NA	NA	NA	NA	NA	NA
NA	NA	NA	NA	NA	NA	NA	NA	NA
NA	NA	NA	NA	NA	NA	NA	NA	NA
NA	NA	NA	NA	NA	NA	NA	NA	NA
NA	NA	NA	NA	NA	NA	NA	NA	NA
NA	NA	NA	NA	NA	NA	NA	NA	NA
NA	NA	NA	NA	NA	NA	NA	NA	NA
NA	NA	NA	NA	NA	NA	NA	NA	NA
NA	NA	NA	NA	NA	NA	NA	NA	NA
NA	NA	NA	NA	NA	NA	NA	NA	NA
NA	NA	NA	NA	NA	NA	NA	NA	NA
NA	NA	NA	NA	NA	NA	NA	NA	NA
NA	NA	NA	NA	NA	NA	NA	NA	NA
NA	NA	NA	NA	NA	NA	NA	NA	NA
NA	NA	NA	NA	NA	NA	NA	NA	NA
NA	NA	NA	NA	NA	NA	NA	NA	NA
NA	NA	NA	NA	NA	NA	NA	NA	NA
NA	NA	NA	NA	NA	NA	NA	NA	NA
NA	NA	NA	NA	NA	NA	NA	NA	NA
NA	NA	NA	NA	NA	NA	NA	NA	NA
NA	NA	NA	NA	NA	NA	NA	NA	NA
NA	NA	NA	NA	NA	NA	NA	NA	NA
NA	NA	NA	NA	NA	NA	NA	NA	NA
NA	NA	NA	NA	NA	NA	NA	NA	NA
NA	NA	NA	NA	NA	NA	NA	NA	NA
NA	NA	NA	NA	NA	NA	NA	NA	NA
NA	NA	NA	NA	NA	NA	NA	NA	NA
NA	NA	NA	NA	NA	NA	NA	NA	NA
NA	NA	NA	NA	NA	NA	NA	NA	NA
NA	NA	NA	NA	NA	NA	NA	NA	NA
NA	NA	NA	NA	NA	NA	NA	NA	NA
NA	NA	NA	NA	NA	NA	NA	NA	NA
NA	NA	NA	NA	NA	NA	NA	NA	NA
NA	NA	NA	NA	NA	NA	NA	NA	NA
NA	NA	NA	NA	NA	NA	NA	NA	NA
NA	NA	NA	NA	NA	NA	NA	NA	NA
NA	NA	NA	NA	NA	NA	NA	NA	NA
NA	NA	NA	NA	NA	NA	NA	NA	NA
NA	NA	NA	NA	NA	NA	NA	NA	NA
NA	NA	NA	NA	NA	NA	NA	NA	NA
NA	NA	NA	NA	NA	NA	NA	NA	NA
NA	NA	NA	NA	NA	NA	NA	NA	NA
NA	NA	NA	NA	NA	NA	NA	NA	NA
NA	NA	NA	NA	NA	NA	NA	NA	NA
NA	NA	NA	NA	NA	NA	NA	NA	NA
NA	NA	NA	NA	NA	NA	NA	NA	NA
NA	NA	NA	NA	NA	NA	NA	NA	NA
NA	NA	NA	NA	NA	NA	NA	NA	NA
NA	NA	NA	NA	NA	NA	NA	NA	NA
NA	NA	NA	NA	NA	NA	NA	NA	NA
NA	NA	NA	NA	NA	NA	NA	NA	NA
NA	NA	NA	NA	NA	NA	NA	NA	NA
NA	NA	NA	NA	NA	NA	NA	NA	NA
NA	NA	NA	NA	NA	NA	NA	NA	NA
NA	NA	NA	NA	NA	NA	NA	NA	NA
NA	NA	NA	NA	NA	NA	NA	NA	NA
NA	NA	NA	NA	NA	NA	NA	NA	NA
NA	NA	NA	NA	NA	NA	NA	NA	NA
NA	NA	NA	NA	NA	NA	NA	NA	NA
NA	NA	NA	NA	NA	NA	NA	NA	NA
NA	NA	NA	NA	NA	NA	NA	NA	NA
NA	NA	NA	NA	NA	NA	NA	NA	NA
NA	NA	NA	NA	NA	NA	NA	NA	NA
NA	NA	NA	NA	NA	NA	NA	NA	NA
NA	NA	NA	NA	NA	NA	NA	NA	NA
NA	NA	NA	NA	NA	NA	NA	NA	NA
NA	NA	NA	NA	NA	NA	NA	NA	NA
NA	NA	NA	NA	NA	NA	NA	NA	NA
NA	NA	NA	NA	NA	NA	NA	NA	NA
NA	NA	NA	NA	NA	NA	NA	NA	NA
NA	NA	NA	NA	NA	NA	NA	NA	NA
NA	NA	NA	NA	NA	NA	NA	NA	NA
NA	NA	NA	NA	NA	NA	NA	NA	NA
NA	NA	NA	NA	NA	NA	NA	NA	NA
NA	NA	NA	NA	NA	NA	NA	NA	NA
NA	NA	NA	NA	NA	NA	NA	NA	NA
NA	NA	NA	NA	NA	NA	NA	NA	NA
NA	NA	NA	NA	NA	NA	NA	NA	NA
NA	NA	NA	NA	NA	NA	NA	NA	NA
NA	NA	NA	NA	NA	NA	NA	NA	NA
NA	NA	NA	NA	NA	NA	NA	NA	NA
NA	NA	NA	NA	NA	NA	NA	NA	NA
NA	NA	NA	NA	NA	NA	NA	NA	NA
NA	NA	NA	NA	NA	NA	NA	NA	NA
NA	NA	NA	NA	NA	NA	NA	NA	NA
NA	NA	NA	NA	NA	NA	NA	NA	NA
NA	NA	NA	NA	NA	NA	NA	NA	NA
NA	NA	NA	NA	NA	NA	NA	NA	NA
NA	NA	NA	NA	NA	NA	NA	NA	NA
NA	NA	NA	NA	NA	NA	NA	NA	NA
NA	NA	NA	NA	NA	NA	NA	NA	NA
NA	NA	NA	NA	NA	NA	NA	NA	NA
NA	NA	NA	NA	NA	NA	NA	NA	NA
NA	NA	NA	NA	NA	NA	NA	NA	NA
NA	NA	NA	NA	NA	NA	NA	NA	NA
NA	NA	NA	NA	NA	NA	NA	NA	NA
NA	NA	NA	NA	NA	NA	NA	NA	NA
NA	NA	NA	NA	NA	NA	NA	NA	NA
NA	NA	NA	NA	NA	NA	NA	NA	NA
NA	NA	NA	NA	NA	NA	NA	NA	NA
NA	NA	NA	NA	NA	NA	NA	NA	NA
NA	NA	NA	NA	NA	NA	NA	NA	NA
NA	NA	NA	NA	NA	NA	NA	NA	NA
NA	NA	NA	NA	NA	NA	NA	NA	NA
NA	NA	NA	NA	NA	NA	NA	NA	NA
NA	NA	NA	NA	NA	NA	NA	NA	NA
NA	NA	NA	NA	NA	NA	NA	NA	NA
NA	NA	NA	NA	NA	NA	NA	NA	NA
NA	NA	NA	NA	NA	NA	NA	NA	NA
NA	NA	NA	NA	NA	NA	NA	NA	NA
NA	NA	NA	NA	NA	NA	NA	NA	NA
NA	NA	NA	NA	NA	NA	NA	NA	NA
NA	NA	NA	NA	NA	NA	NA	NA	NA
NA	NA	NA	NA	NA	NA	NA	NA	NA
NA	NA	NA	NA	NA	NA	NA	NA	NA
NA	NA	NA	NA	NA	NA	NA	NA	NA
NA	NA	NA	NA	NA	NA	NA	NA	NA
NA	NA	NA	NA	NA	NA	NA	NA	NA
NA	NA	NA	NA	NA	NA	NA	NA	NA
NA	NA	NA	NA	NA	NA	NA	NA	NA
NA	NA	NA	NA	NA	NA	NA	NA	NA
NA	NA	NA	NA	NA	NA	NA	NA	NA
NA	NA	NA	NA	NA	NA	NA	NA	NA
NA	NA	NA	NA	NA	NA	NA	NA	NA
NA	NA	NA	NA	NA	NA	NA	NA	NA
NA	NA	NA	NA	NA	NA	NA	NA	NA
NA	NA	NA	NA	NA	NA	NA	NA	NA
NA	NA	NA	NA	NA	NA	NA	NA	NA
NA	NA	NA	NA	NA	NA	NA	NA	NA
NA	NA	NA	NA	NA	NA	NA	NA	NA
NA	NA	NA	NA	NA	NA	NA	NA	NA
NA	NA	NA	NA	NA	NA	NA	NA	NA
NA	NA	NA	NA	NA	NA	NA	NA	NA
NA	NA	NA	NA	NA	NA	NA	NA	NA
NA	NA	NA	NA	NA	NA	NA	NA	NA
NA	NA	NA	NA	NA	NA	NA	NA	NA
NA	NA	NA	NA	NA	NA	NA	NA	NA
NA	NA	NA	NA	NA	NA	NA	NA	NA
NA	NA	NA	NA	NA	NA	NA	NA	NA
NA	NA	NA	NA	NA	NA	NA	NA	NA
NA	NA	NA	NA	NA	NA	NA	NA	NA
NA	NA	NA	NA	NA	NA	NA	NA	NA
NA	NA	NA	NA	NA	NA	NA	NA	NA
NA	NA	NA	NA	NA	NA	NA	NA	NA
NA	NA	NA	NA	NA	NA	NA	NA	NA
NA	NA	NA	NA	NA	NA	NA	NA	NA
NA	NA	NA	NA	NA	NA	NA	NA	NA
NA	NA	NA	NA	NA	NA	NA	NA	NA
NA	NA	NA	NA	NA	NA	NA	NA	NA
NA	NA	NA	NA	NA	NA	NA	NA	NA
NA	NA	NA	NA	NA	NA	NA	NA	NA
NA	NA	NA	NA	NA	NA	NA	NA	NA
NA	NA	NA	NA	NA	NA	NA	NA	NA
NA	NA	NA	NA	NA	NA	NA	NA	NA
NA	NA	NA	NA	NA	NA	NA	NA	NA
NA	NA	NA	NA	NA	NA	NA	NA	NA
NA	NA	NA	NA	NA	NA	NA	NA	NA
NA	NA	NA	NA	NA	NA	NA	NA	NA
NA	NA	NA	NA	NA	NA	NA	NA	NA
NA	NA	NA	NA	NA	NA	NA	NA	NA
NA	NA	NA	NA	NA	NA	NA	NA	NA
NA	NA	NA	NA	NA	NA	NA	NA	NA
NA	NA	NA	NA	NA	NA	NA	NA	NA
NA	NA	NA	NA	NA	NA	NA	NA	NA
NA	NA	NA	NA	NA	NA	NA	NA	NA
NA	NA	NA	NA	NA	NA	NA	NA	NA
NA	NA	NA	NA	NA	NA	NA	NA	NA
NA	NA	NA	NA	NA	NA	NA	NA	NA
NA	NA	NA	NA	NA	NA	NA	NA	NA
NA	NA	NA	NA	NA	NA	NA	NA	NA
NA	NA	NA	NA	NA	NA	NA	NA	NA
NA	NA	NA	NA	NA	NA	NA	NA	NA
NA	NA	NA	NA	NA	NA	NA	NA	NA
NA	NA	NA	NA	NA	NA	NA	NA	NA
NA	NA	NA	NA	NA	NA	NA	NA	NA
NA	NA	NA	NA	NA	NA	NA	NA	NA
NA	NA	NA	NA	NA	NA	NA	NA	NA
NA	NA	NA	NA	NA	NA	NA	NA	NA
NA	NA	NA	NA	NA	NA	NA	NA	NA
NA	NA	NA	NA	NA	NA	NA	NA	NA
NA	NA	NA	NA	NA	NA	NA	NA	NA
NA	NA	NA	NA	NA	NA	NA	NA	NA
NA	NA	NA	NA	NA	NA	NA	NA	NA
NA	NA	NA	NA	NA	NA	NA	NA	NA
NA	NA	NA	NA	NA	NA	NA	NA	NA
NA	NA	NA	NA	NA	NA	NA	NA	NA
NA	NA	NA	NA	NA	NA	NA	NA	NA
NA	NA	NA	NA	NA	NA	NA	NA	NA
NA	NA	NA	NA	NA	NA	NA	NA	NA
NA	NA	NA	NA	NA	NA	NA	NA	NA
NA	NA	NA	NA	NA	NA	NA	NA	NA
NA	NA	NA	NA	NA	NA	NA	NA	NA
NA	NA	NA	NA	NA	NA	NA	NA	NA
NA	NA	NA	NA	NA	NA	NA	NA	NA
NA	NA	NA	NA	NA	NA	NA	NA	NA
NA	NA	NA	NA	NA	NA	NA	NA	NA
NA	NA	NA	NA	NA	NA	NA	NA	NA
NA	NA	NA	NA	NA	NA	NA	NA	NA
NA	NA	NA	NA	NA	NA	NA	NA	NA
NA	NA	NA	NA	NA	NA	NA	NA	NA
NA	NA	NA	NA	NA	NA	NA	NA	NA
NA	NA	NA	NA	NA	NA	NA	NA	NA
NA	NA	NA	NA	NA	NA	NA	NA	NA
NA	NA	NA	NA	NA	NA	NA	NA	NA
NA	NA	NA	NA	NA	NA	NA	NA	NA
NA	NA	NA	NA	NA	NA	NA	NA	NA
NA	NA	NA	NA	NA	NA	NA	NA	NA
NA	NA	NA	NA	NA	NA	NA	NA	NA
NA	NA	NA	NA	NA	NA	NA	NA	NA
NA	NA	NA	NA	NA	NA	NA	NA	NA
NA	NA	NA	NA	NA	NA	NA	NA	NA
NA	NA	NA	NA	NA	NA	NA	NA	NA
NA	NA	NA	NA	NA	NA	NA	NA	NA
NA	NA	NA	NA	NA	NA	NA	NA	NA
NA	NA	NA	NA	NA	NA	NA	NA	NA
NA	NA	NA	NA	NA	NA	NA	NA	NA
NA	NA	NA	NA	NA	NA	NA	NA	NA
NA	NA	NA	NA	NA	NA	NA	NA	NA
NA	NA	NA	NA	NA	NA	NA	NA	NA
NA	NA	NA	NA	NA	NA	NA	NA	NA
NA	NA	NA	NA	NA	NA	NA	NA	NA
NA	NA	NA	NA	NA	NA	NA	NA	NA
NA	NA	NA	NA	NA	NA	NA	NA	NA
NA	NA	NA	NA	NA	NA	NA	NA	NA
NA	NA	NA	NA	NA	NA	NA	NA	NA
NA	NA	NA	NA	NA	NA	NA	NA	NA
NA	NA	NA	NA	NA	NA	NA	NA	NA
NA	NA	NA	NA	NA	NA	NA	NA	NA
NA	NA	NA	NA	NA	NA	NA	NA	NA
NA	NA	NA	NA	NA	NA	NA	NA	NA
NA	NA	NA	NA	NA	NA	NA	NA	NA
NA	NA	NA	NA	NA	NA	NA	NA	NA
NA	NA	NA	NA	NA	NA	NA	NA	NA
NA	NA	NA	NA	NA	NA	NA	NA	NA
NA	NA	NA	NA	NA	NA	NA	NA	NA
NA	NA	NA	NA	NA	NA	NA	NA	NA
NA	NA	NA	NA	NA	NA	NA	NA	NA
NA	NA	NA	NA	NA	NA	NA	NA	NA
NA	NA	NA	NA	NA	NA	NA	NA	NA
NA	NA	NA	NA	NA	NA	NA	NA	NA
NA	NA	NA	NA	NA	NA	NA	NA	NA
NA	NA	NA	NA	NA	NA	NA	NA	NA
NA	NA	NA	NA	NA	NA	NA	NA	NA
NA	NA	NA	NA	NA	NA	NA	NA	NA
NA	NA	NA	NA	NA	NA	NA	NA	NA
NA	NA	NA	NA	NA	NA	NA	NA	NA
NA	NA	NA	NA	NA	NA	NA	NA	NA
NA	NA	NA	NA	NA	NA	NA	NA	NA
NA	NA	NA	NA	NA	NA	NA	NA	NA
NA	NA	NA	NA	NA	NA	NA	NA	NA
NA	NA	NA	NA	NA	NA	NA	NA	NA
NA	NA	NA	NA	NA	NA	NA	NA	NA
NA	NA	NA	NA	NA	NA	NA	NA	NA
NA	NA	NA	NA	NA	NA	NA	NA	NA
NA	NA	NA	NA	NA	NA	NA	NA	NA
NA	NA	NA	NA	NA	NA	NA	NA	NA
NA	NA	NA	NA	NA	NA	NA	NA	NA
NA	NA	NA	NA	NA	NA	NA	NA	NA
NA	NA	NA	NA	NA	NA	NA	NA	NA
NA	NA	NA	NA	NA	NA	NA	NA	NA
NA	NA	NA	NA	NA	NA	NA	NA	NA
NA	NA	NA	NA	NA	NA	NA	NA	NA
NA	NA	NA	NA	NA	NA	NA	NA	NA
NA	NA	NA	NA	NA	NA	NA	NA	NA
NA	NA	NA	NA	NA	NA	NA	NA	NA
NA	NA	NA	NA	NA	NA	NA	NA	NA
NA	NA	NA	NA	NA	NA	NA	NA	NA
NA	NA	NA	NA	NA	NA	NA	NA	NA
NA	NA	NA	NA	NA	NA	NA	NA	NA
NA	NA	NA	NA	NA	NA	NA	NA	NA
NA	NA	NA	NA	NA	NA	NA	NA	NA
NA	NA	NA	NA	NA	NA	NA	NA	NA
NA	NA	NA	NA	NA	NA	NA	NA	NA
NA	NA	NA	NA	NA	NA	NA	NA	NA
NA	NA	NA	NA	NA	NA	NA	NA	NA
NA	NA	NA	NA	NA	NA	NA	NA	NA
NA	NA	NA	NA	NA	NA	NA	NA	NA
NA	NA	NA	NA	NA	NA	NA	NA	NA
NA	NA	NA	NA	NA	NA	NA	NA	NA
NA	NA	NA	NA	NA	NA	NA	NA	NA
NA	NA	NA	NA	NA	NA	NA	NA	NA
NA	NA	NA	NA	NA	NA	NA	NA	NA
NA	NA	NA	NA	NA	NA	NA	NA	NA
NA	NA	NA	NA	NA	NA	NA	NA	NA
NA	NA	NA	NA	NA	NA	NA	NA	NA
NA	NA	NA	NA	NA	NA	NA	NA	NA
NA	NA	NA	NA	NA	NA	NA	NA	NA
NA	NA	NA	NA	NA	NA	NA	NA	NA
NA	NA	NA	NA	NA	NA	NA	NA	NA
NA	NA	NA	NA	NA	NA	NA	NA	NA
NA	NA	NA	NA	NA	NA	NA	NA	NA
NA	NA	NA	NA	NA	NA	NA	NA	NA
NA	NA	NA	NA	NA	NA	NA	NA	NA
NA	NA	NA	NA	NA	NA	NA	NA	NA
NA	NA	NA	NA	NA	NA	NA	NA	NA
NA	NA	NA	NA	NA	NA	NA	NA	NA
NA	NA	NA	NA	NA	NA	NA	NA	NA
NA	NA	NA	NA	NA	NA	NA	NA	NA
NA	NA	NA	NA	NA	NA	NA	NA	NA
NA	NA	NA	NA	NA	NA	NA	NA	NA
NA	NA	NA	NA	NA	NA	NA	NA	NA
NA	NA	NA	NA	NA	NA	NA	NA	NA
NA	NA	NA	NA	NA	NA	NA	NA	NA
NA	NA	NA	NA	NA	NA	NA	NA	NA
NA	NA	NA	NA	NA	NA	NA	NA	NA
NA	NA	NA	NA	NA	NA	NA	NA	NA
NA	NA	NA	NA	NA	NA	NA	NA	NA
NA	NA	NA	NA	NA	NA	NA	NA	NA
NA	NA	NA	NA	NA	NA	NA	NA	NA
NA	NA	NA	NA	NA	NA	NA	NA	NA
NA	NA	NA	NA	NA	NA	NA	NA	NA
NA	NA	NA	NA	NA	NA	NA	NA	NA
NA	NA	NA	NA	NA	NA	NA	NA	NA
NA	NA	NA	NA	NA	NA	NA	NA	NA
NA	NA	NA	NA	NA	NA	NA	NA	NA
NA	NA	NA	NA	NA	NA	NA	NA	NA
NA	NA	NA	NA	NA	NA	NA	NA	NA
NA	NA	NA	NA	NA	NA	NA	NA	NA
NA	NA	NA	NA	NA	NA	NA	NA	NA
NA	NA	NA	NA	NA	NA	NA	NA	NA
NA	NA	NA	NA	NA	NA	NA	NA	NA
NA	NA	NA	NA	NA	NA	NA	NA	NA
NA	NA	NA	NA	NA	NA	NA	NA	NA
NA	NA	NA	NA	NA	NA	NA	NA	NA
NA	NA	NA	NA	NA	NA	NA	NA	NA
NA	NA	NA	NA	NA	NA	NA	NA	NA
NA	NA	NA	NA	NA	NA	NA	NA	NA
NA	NA	NA	NA	NA	NA	NA	NA	NA
NA	NA	NA	NA	NA	NA	NA	NA	NA
NA	NA	NA	NA	NA	NA	NA	NA	NA
NA	NA	NA	NA	NA	NA	NA	NA	NA
NA	NA	NA	NA	NA	NA	NA	NA	NA
NA	NA	NA	NA	NA	NA	NA	NA	NA
NA	NA	NA	NA	NA	NA	NA	NA	NA
NA	NA	NA	NA	NA	NA	NA	NA	NA
NA	NA	NA	NA	NA	NA	NA	NA	NA
NA	NA	NA	NA	NA	NA	NA	NA	NA
NA	NA	NA	NA	NA	NA	NA	NA	NA
NA	NA	NA	NA	NA	NA	NA	NA	NA
NA	NA	NA	NA	NA	NA	NA	NA	NA
NA	NA	NA	NA	NA	NA	NA	NA	NA
NA	NA	NA	NA	NA	NA	NA	NA	NA
NA	NA	NA	NA	NA	NA	NA	NA	NA
NA	NA	NA	NA	NA	NA	NA	NA	NA
NA	NA	NA	NA	NA	NA	NA	NA	NA
NA	NA	NA	NA	NA	NA	NA	NA	NA
NA	NA	NA	NA	NA	NA	NA	NA	NA
NA	NA	NA	NA	NA	NA	NA	NA	NA
NA	NA	NA	NA	NA	NA	NA	NA	NA
NA	NA	NA	NA	NA	NA	NA	NA	NA
NA	NA	NA	NA	NA	NA	NA	NA	NA
NA	NA	NA	NA	NA	NA	NA	NA	NA
NA	NA	NA	NA	NA	NA	NA	NA	NA
NA	NA	NA	NA	NA	NA	NA	NA	NA
NA	NA	NA	NA	NA	NA	NA	NA	NA
NA	NA	NA	NA	NA	NA	NA	NA	NA
NA	NA	NA	NA	NA	NA	NA	NA	NA
NA	NA	NA	NA	NA	NA	NA	NA	NA
NA	NA	NA	NA	NA	NA	NA	NA	NA
NA	NA	NA	NA	NA	NA	NA	NA	NA
NA	NA	NA	NA	NA	NA	NA	NA	NA
NA	NA	NA	NA	NA	NA	NA	NA	NA
NA	NA	NA	NA	NA	NA	NA	NA	NA
NA	NA	NA	NA	NA	NA	NA	NA	NA
NA	NA	NA	NA	NA	NA	NA	NA	NA
NA	NA	NA	NA	NA	NA	NA	NA	NA
NA	NA	NA	NA	NA	NA	NA	NA	NA
NA	NA	NA	NA	NA	NA	NA	NA	NA
NA	NA	NA	NA	NA	NA	NA	NA	NA
NA	NA	NA	NA	NA	NA	NA	NA	NA
NA	NA	NA	NA	NA	NA	NA	NA	NA
NA	NA	NA	NA	NA	NA	NA	NA	NA
NA	NA	NA	NA	NA	NA	NA	NA	NA
NA	NA	NA	NA	NA	NA	NA	NA	NA
NA	NA	NA	NA	NA	NA	NA	NA	NA
NA	NA	NA	NA	NA	NA	NA	NA	NA
NA	NA	NA	NA	NA	NA	NA	NA	NA
NA	NA	NA	NA	NA	NA	NA	NA	NA
NA	NA	NA	NA	NA	NA	NA	NA	NA
NA	NA	NA	NA	NA	NA	NA	NA	NA
NA	NA	NA	NA	NA	NA	NA	NA	NA
NA	NA	NA	NA	NA	NA	NA	NA	NA
NA	NA	NA	NA	NA	NA	NA	NA	NA
NA	NA	NA	NA	NA	NA	NA	NA	NA
NA	NA	NA	NA	NA	NA	NA	NA	NA
NA	NA	NA	NA	NA	NA	NA	NA	NA
NA	NA	NA	NA	NA	NA	NA	NA	NA
NA	NA	NA	NA	NA	NA	NA	NA	NA
NA	NA	NA	NA	NA	NA	NA	NA	NA
NA	NA	NA	NA	NA	NA	NA	NA	NA
NA	NA	NA	NA	NA	NA	NA	NA	NA
NA	NA	NA	NA	NA	NA	NA	NA	NA
NA	NA	NA	NA	NA	NA	NA	NA	NA
NA	NA	NA	NA	NA	NA	NA	NA	NA
NA	NA	NA	NA	NA	NA	NA	NA	NA
NA	NA	NA	NA	NA	NA	NA	NA	NA
NA	NA	NA	NA	NA	NA	NA	NA	NA
NA	NA	NA	NA	NA	NA	NA	NA	NA
NA	NA	NA	NA	NA	NA	NA	NA	NA
NA	NA	NA	NA	NA	NA	NA	NA	NA
NA	NA	NA	NA	NA	NA	NA	NA	NA
NA	NA	NA	NA	NA	NA	NA	NA	NA
NA	NA	NA	NA	NA	NA	NA	NA	NA
NA	NA	NA	NA	NA	NA	NA	NA	NA
NA	NA	NA	NA	NA	NA	NA	NA	NA
NA	NA	NA	NA	NA	NA	NA	NA	NA
NA	NA	NA	NA	NA	NA	NA	NA	NA
NA	NA	NA	NA	NA	NA	NA	NA	NA
NA	NA	NA	NA	NA	NA	NA	NA	NA
NA	NA	NA	NA	NA	NA	NA	NA	NA
NA	NA	NA	NA	NA	NA	NA	NA	NA
NA	NA	NA	NA	NA	NA	NA	NA	NA
NA	NA	NA	NA	NA	NA	NA	NA	NA
NA	NA	NA	NA	NA	NA	NA	NA	NA
NA	NA	NA	NA	NA	NA	NA	NA	NA
NA	NA	NA	NA	NA	NA	NA	NA	NA
NA	NA	NA	NA	NA	NA	NA	NA	NA
NA	NA	NA	NA	NA	NA	NA	NA	NA
NA	NA	NA	NA	NA	NA	NA	NA	NA
NA	NA	NA	NA	NA	NA	NA	NA	NA
NA	NA	NA	NA	NA	NA	NA	NA	NA
NA	NA	NA	NA	NA	NA	NA	NA	NA
NA	NA	NA	NA	NA	NA	NA	NA	NA
NA	NA	NA	NA	NA	NA	NA	NA	NA
NA	NA	NA	NA	NA	NA	NA	NA	NA
NA	NA	NA	NA	NA	NA	NA	NA	NA
NA	NA	NA	NA	NA	NA	NA	NA	NA
NA	NA	NA	NA	NA	NA	NA	NA	NA
NA	NA	NA	NA	NA	NA	NA	NA	NA
NA	NA	NA	NA	NA	NA	NA	NA	NA
NA	NA	NA	NA	NA	NA	NA	NA	NA
NA	NA	NA	NA	NA	NA	NA	NA	NA
NA	NA	NA	NA	NA	NA	NA	NA	NA
NA	NA	NA	NA	NA	NA	NA	NA	NA
NA	NA	NA	NA	NA	NA	NA	NA	NA
NA	NA	NA	NA	NA	NA	NA	NA	NA
NA	NA	NA	NA	NA	NA	NA	NA	NA
NA	NA	NA	NA	NA	NA	NA	NA	NA
NA	NA	NA	NA	NA	NA	NA	NA	NA
NA	NA	NA	NA	NA	NA	NA	NA	NA
NA	NA	NA	NA	NA	NA	NA	NA	NA
NA	NA	NA	NA	NA	NA	NA	NA	NA
NA	NA	NA	NA	NA	NA	NA	NA	NA
NA	NA	NA	NA	NA	NA	NA	NA	NA
NA	NA	NA	NA	NA	NA	NA	NA	NA
NA	NA	NA	NA	NA	NA	NA	NA	NA
NA	NA	NA	NA	NA	NA	NA	NA	NA
NA	NA	NA	NA	NA	NA	NA	NA	NA
NA	NA	NA	NA	NA	NA	NA	NA	NA
NA	NA	NA	NA	NA	NA	NA	NA	NA
NA	NA	NA	NA	NA	NA	NA	NA	NA
NA	NA	NA	NA	NA	NA	NA	NA	NA
NA	NA	NA	NA	NA	NA	NA	NA	NA
NA	NA	NA	NA	NA	NA	NA	NA	NA
NA	NA	NA	NA	NA	NA	NA	NA	NA
NA	NA	NA	NA	NA	NA	NA	NA	NA
NA	NA	NA	NA	NA	NA	NA	NA	NA
NA	NA	NA	NA	NA	NA	NA	NA	NA
NA	NA	NA	NA	NA	NA	NA	NA	NA
NA	NA	NA	NA	NA	NA	NA	NA	NA
NA	NA	NA	NA	NA	NA	NA	NA	NA
NA	NA	NA	NA	NA	NA	NA	NA	NA
NA	NA	NA	NA	NA	NA	NA	NA	NA
NA	NA	NA	NA	NA	NA	NA	NA	NA
NA	NA	NA	NA	NA	NA	NA	NA	NA
NA	NA	NA	NA	NA	NA	NA	NA	NA
NA	NA	NA	NA	NA	NA	NA	NA	NA
NA	NA	NA	NA	NA	NA	NA	NA	NA
NA	NA	NA	NA	NA	NA	NA	NA	NA
NA	NA	NA	NA	NA	NA	NA	NA	NA
NA	NA	NA	NA	NA	NA	NA	NA	NA
NA	NA	NA	NA	NA	NA	NA	NA	NA
NA	NA	NA	NA	NA	NA	NA	NA	NA
NA	NA	NA	NA	NA	NA	NA	NA	NA
NA	NA	NA	NA	NA	NA	NA	NA	NA
NA	NA	NA	NA	NA	NA	NA	NA	NA
NA	NA	NA	NA	NA	NA	NA	NA	NA
NA	NA	NA	NA	NA	NA	NA	NA	NA
NA	NA	NA	NA	NA	NA	NA	NA	NA
NA	NA	NA	NA	NA	NA	NA	NA	NA
NA	NA	NA	NA	NA	NA	NA	NA	NA
NA	NA	NA	NA	NA	NA	NA	NA	NA
NA	NA	NA	NA	NA	NA	NA	NA	NA
NA	NA	NA	NA	NA	NA	NA	NA	NA
NA	NA	NA	NA	NA	NA	NA	NA	NA
NA	NA	NA	NA	NA	NA	NA	NA	NA
NA	NA	NA	NA	NA	NA	NA	NA	NA
NA	NA	NA	NA	NA	NA	NA	NA	NA
NA	NA	NA	NA	NA	NA	NA	NA	NA
NA	NA	NA	NA	NA	NA	NA	NA	NA
NA	NA	NA	NA	NA	NA	NA	NA	NA
NA	NA	NA	NA	NA	NA	NA	NA	NA
NA	NA	NA	NA	NA	NA	NA	NA	NA
NA	NA	NA	NA	NA	NA	NA	NA	NA
NA	NA	NA	NA	NA	NA	NA	NA	NA
NA	NA	NA	NA	NA	NA	NA	NA	NA
NA	NA	NA	NA	NA	NA	NA	NA	NA
NA	NA	NA	NA	NA	NA	NA	NA	NA
NA	NA	NA	NA	NA	NA	NA	NA	NA
NA	NA	NA	NA	NA	NA	NA	NA	NA
NA	NA	NA	NA	NA	NA	NA	NA	NA
NA	NA	NA	NA	NA	NA	NA	NA	NA
NA	NA	NA	NA	NA	NA	NA	NA	NA
NA	NA	NA	NA	NA	NA	NA	NA	NA
NA	NA	NA	NA	NA	NA	NA	NA	NA
NA	NA	NA	NA	NA	NA	NA	NA	NA
NA	NA	NA	NA	NA	NA	NA	NA	NA
NA	NA	NA	NA	NA	NA	NA	NA	NA
NA	NA	NA	NA	NA	NA	NA	NA	NA
NA	NA	NA	NA	NA	NA	NA	NA	NA
NA	NA	NA	NA	NA	NA	NA	NA	NA
NA	NA	NA	NA	NA	NA	NA	NA	NA
NA	NA	NA	NA	NA	NA	NA	NA	NA
NA	NA	NA	NA	NA	NA	NA	NA	NA
NA	NA	NA	NA	NA	NA	NA	NA	NA
NA	NA	NA	NA	NA	NA	NA	NA	NA
NA	NA	NA	NA	NA	NA	NA	NA	NA
NA	NA	NA	NA	NA	NA	NA	NA	NA
NA	NA	NA	NA	NA	NA	NA	NA	NA
NA	NA	NA	NA	NA	NA	NA	NA	NA
NA	NA	NA	NA	NA	NA	NA	NA	NA
NA	NA	NA	NA	NA	NA	NA	NA	NA
NA	NA	NA	NA	NA	NA	NA	NA	NA
NA	NA	NA	NA	NA	NA	NA	NA	NA
NA	NA	NA	NA	NA	NA	NA	NA	NA
NA	NA	NA	NA	NA	NA	NA	NA	NA
NA	NA	NA	NA	NA	NA	NA	NA	NA
NA	NA	NA	NA	NA	NA	NA	NA	NA
NA	NA	NA	NA	NA	NA	NA	NA	NA
NA	NA	NA	NA	NA	NA	NA	NA	NA
NA	NA	NA	NA	NA	NA	NA	NA	NA
NA	NA	NA	NA	NA	NA	NA	NA	NA
NA	NA	NA	NA	NA	NA	NA	NA	NA
NA	NA	NA	NA	NA	NA	NA	NA	NA
NA	NA	NA	NA	NA	NA	NA	NA	NA
NA	NA	NA	NA	NA	NA	NA	NA	NA
NA	NA	NA	NA	NA	NA	NA	NA	NA
NA	NA	NA	NA	NA	NA	NA	NA	NA
NA	NA	NA	NA	NA	NA	NA	NA	NA
NA	NA	NA	NA	NA	NA	NA	NA	NA
NA	NA	NA	NA	NA	NA	NA	NA	NA
NA	NA	NA	NA	NA	NA	NA	NA	NA
NA	NA	NA	NA	NA	NA	NA	NA	NA
NA	NA	NA	NA	NA	NA	NA	NA	NA
NA	NA	NA	NA	NA	NA	NA	NA	NA
NA	NA	NA	NA	NA	NA	NA	NA	NA
NA	NA	NA	NA	NA	NA	NA	NA	NA
NA	NA	NA	NA	NA	NA	NA	NA	NA
NA	NA	NA	NA	NA	NA	NA	NA	NA
NA	NA	NA	NA	NA	NA	NA	NA	NA
NA	NA	NA	NA	NA	NA	NA	NA	NA
NA	NA	NA	NA	NA	NA	NA	NA	NA
NA	NA	NA	NA	NA	NA	NA	NA	NA
NA	NA	NA	NA	NA	NA	NA	NA	NA
NA	NA	NA	NA	NA	NA	NA	NA	NA
NA	NA	NA	NA	NA	NA	NA	NA	NA
NA	NA	NA	NA	NA	NA	NA	NA	NA
NA	NA	NA	NA	NA	NA	NA	NA	NA
NA	NA	NA	NA	NA	NA	NA	NA	NA
NA	NA	NA	NA	NA	NA	NA	NA	NA
NA	NA	NA	NA	NA	NA	NA	NA	NA
NA	NA	NA	NA	NA	NA	NA	NA	NA
NA	NA	NA	NA	NA	NA	NA	NA	NA
NA	NA	NA	NA	NA	NA	NA	NA	NA
NA	NA	NA	NA	NA	NA	NA	NA	NA
NA	NA	NA	NA	NA	NA	NA	NA	NA
NA	NA	NA	NA	NA	NA	NA	NA	NA
NA	NA	NA	NA	NA	NA	NA	NA	NA
NA	NA	NA	NA	NA	NA	NA	NA	NA
NA	NA	NA	NA	NA	NA	NA	NA	NA
NA	NA	NA	NA	NA	NA	NA	NA	NA
NA	NA	NA	NA	NA	NA	NA	NA	NA
NA	NA	NA	NA	NA	NA	NA	NA	NA
NA	NA	NA	NA	NA	NA	NA	NA	NA
NA	NA	NA	NA	NA	NA	NA	NA	NA
NA	NA	NA	NA	NA	NA	NA	NA	NA
NA	NA	NA	NA	NA	NA	NA	NA	NA
NA	NA	NA	NA	NA	NA	NA	NA	NA
NA	NA	NA	NA	NA	NA	NA	NA	NA
NA	NA	NA	NA	NA	NA	NA	NA	NA
NA	NA	NA	NA	NA	NA	NA	NA	NA
NA	NA	NA	NA	NA	NA	NA	NA	NA
NA	NA	NA	NA	NA	NA	NA	NA	NA
NA	NA	NA	NA	NA	NA	NA	NA	NA
NA	NA	NA	NA	NA	NA	NA	NA	NA
NA	NA	NA	NA	NA	NA	NA	NA	NA
NA	NA	NA	NA	NA	NA	NA	NA	NA
NA	NA	NA	NA	NA	NA	NA	NA	NA
NA	NA	NA	NA	NA	NA	NA	NA	NA
NA	NA	NA	NA	NA	NA	NA	NA	NA
NA	NA	NA	NA	NA	NA	NA	NA	NA
NA	NA	NA	NA	NA	NA	NA	NA	NA
NA	NA	NA	NA	NA	NA	NA	NA	NA
NA	NA	NA	NA	NA	NA	NA	NA	NA
NA	NA	NA	NA	NA	NA	NA	NA	NA
NA	NA	NA	NA	NA	NA	NA	NA	NA
NA	NA	NA	NA	NA	NA	NA	NA	NA
NA	NA	NA	NA	NA	NA	NA	NA	NA
NA	NA	NA	NA	NA	NA	NA	NA	NA
NA	NA	NA	NA	NA	NA	NA	NA	NA
NA	NA	NA	NA	NA	NA	NA	NA	NA
NA	NA	NA	NA	NA	NA	NA	NA	NA
NA	NA	NA	NA	NA	NA	NA	NA	NA
NA	NA	NA	NA	NA	NA	NA	NA	NA
NA	NA	NA	NA	NA	NA	NA	NA	NA
NA	NA	NA	NA	NA	NA	NA	NA	NA
NA	NA	NA	NA	NA	NA	NA	NA	NA
NA	NA	NA	NA	NA	NA	NA	NA	NA
NA	NA	NA	NA	NA	NA	NA	NA	NA
NA	NA	NA	NA	NA	NA	NA	NA	NA
NA	NA	NA	NA	NA	NA	NA	NA	NA
NA	NA	NA	NA	NA	NA	NA	NA	NA
NA	NA	NA	NA	NA	NA	NA	NA	NA
NA	NA	NA	NA	NA	NA	NA	NA	NA
NA	NA	NA	NA	NA	NA	NA	NA	NA
NA	NA	NA	NA	NA	NA	NA	NA	NA
NA	NA	NA	NA	NA	NA	NA	NA	NA
NA	NA	NA	NA	NA	NA	NA	NA	NA
NA	NA	NA	NA	NA	NA	NA	NA	NA
NA	NA	NA	NA	NA	NA	NA	NA	NA
NA	NA	NA	NA	NA	NA	NA	NA	NA
NA	NA	NA	NA	NA	NA	NA	NA	NA
NA	NA	NA	NA	NA	NA	NA	NA	NA
NA	NA	NA	NA	NA	NA	NA	NA	NA
NA	NA	NA	NA	NA	NA	NA	NA	NA
NA	NA	NA	NA	NA	NA	NA	NA	NA
NA	NA	NA	NA	NA	NA	NA	NA	NA
NA	NA	NA	NA	NA	NA	NA	NA	NA
NA	NA	NA	NA	NA	NA	NA	NA	NA
NA	NA	NA	NA	NA	NA	NA	NA	NA
NA	NA	NA	NA	NA	NA	NA	NA	NA
NA	NA	NA	NA	NA	NA	NA	NA	NA
NA	NA	NA	NA	NA	NA	NA	NA	NA
NA	NA	NA	NA	NA	NA	NA	NA	NA
NA	NA	NA	NA	NA	NA	NA	NA	NA
NA	NA	NA	NA	NA	NA	NA	NA	NA
NA	NA	NA	NA	NA	NA	NA	NA	NA
NA	NA	NA	NA	NA	NA	NA	NA	NA
NA	NA	NA	NA	NA	NA	NA	NA	NA
NA	NA	NA	NA	NA	NA	NA	NA	NA
NA	NA	NA	NA	NA	NA	NA	NA	NA
NA	NA	NA	NA	NA	NA	NA	NA	NA
NA	NA	NA	NA	NA	NA	NA	NA	NA
NA	NA	NA	NA	NA	NA	NA	NA	NA
NA	NA	NA	NA	NA	NA	NA	NA	NA
NA	NA	NA	NA	NA	NA	NA	NA	NA
NA	NA	NA	NA	NA	NA	NA	NA	NA
NA	NA	NA	NA	NA	NA	NA	NA	NA
NA	NA	NA	NA	NA	NA	NA	NA	NA
NA	NA	NA	NA	NA	NA	NA	NA	NA
NA	NA	NA	NA	NA	NA	NA	NA	NA
NA	NA	NA	NA	NA	NA	NA	NA	NA
NA	NA	NA	NA	NA	NA	NA	NA	NA
NA	NA	NA	NA	NA	NA	NA	NA	NA
NA	NA	NA	NA	NA	NA	NA	NA	NA
NA	NA	NA	NA	NA	NA	NA	NA	NA
NA	NA	NA	NA	NA	NA	NA	NA	NA
NA	NA	NA	NA	NA	NA	NA	NA	NA
NA	NA	NA	NA	NA	NA	NA	NA	NA
NA	NA	NA	NA	NA	NA	NA	NA	NA
NA	NA	NA	NA	NA	NA	NA	NA	NA
NA	NA	NA	NA	NA	NA	NA	NA	NA
NA	NA	NA	NA	NA	NA	NA	NA	NA
NA	NA	NA	NA	NA	NA	NA	NA	NA
NA	NA	NA	NA	NA	NA	NA	NA	NA
NA	NA	NA	NA	NA	NA	NA	NA	NA
NA	NA	NA	NA	NA	NA	NA	NA	NA
NA	NA	NA	NA	NA	NA	NA	NA	NA
NA	NA	NA	NA	NA	NA	NA	NA	NA
NA	NA	NA	NA	NA	NA	NA	NA	NA
NA	NA	NA	NA	NA	NA	NA	NA	NA
NA	NA	NA	NA	NA	NA	NA	NA	NA
NA	NA	NA	NA	NA	NA	NA	NA	NA
NA	NA	NA	NA	NA	NA	NA	NA	NA
NA	NA	NA	NA	NA	NA	NA	NA	NA
NA	NA	NA	NA	NA	NA	NA	NA	NA
NA	NA	NA	NA	NA	NA	NA	NA	NA
NA	NA	NA	NA	NA	NA	NA	NA	NA
NA	NA	NA	NA	NA	NA	NA	NA	NA
NA	NA	NA	NA	NA	NA	NA	NA	NA
NA	NA	NA	NA	NA	NA	NA	NA	NA
NA	NA	NA	NA	NA	NA	NA	NA	NA
NA	NA	NA	NA	NA	NA	NA	NA	NA
NA	NA	NA	NA	NA	NA	NA	NA	NA
NA	NA	NA	NA	NA	NA	NA	NA	NA
NA	NA	NA	NA	NA	NA	NA	NA	NA
NA	NA	NA	NA	NA	NA	NA	NA	NA
NA	NA	NA	NA	NA	NA	NA	NA	NA
NA	NA	NA	NA	NA	NA	NA	NA	NA
NA	NA	NA	NA	NA	NA	NA	NA	NA
NA	NA	NA	NA	NA	NA	NA	NA	NA
NA	NA	NA	NA	NA	NA	NA	NA	NA
NA	NA	NA	NA	NA	NA	NA	NA	NA
NA	NA	NA	NA	NA	NA	NA	NA	NA
NA	NA	NA	NA	NA	NA	NA	NA	NA
NA	NA	NA	NA	NA	NA	NA	NA	NA
NA	NA	NA	NA	NA	NA	NA	NA	NA
NA	NA	NA	NA	NA	NA	NA	NA	NA
NA	NA	NA	NA	NA	NA	NA	NA	NA
NA	NA	NA	NA	NA	NA	NA	NA	NA
NA	NA	NA	NA	NA	NA	NA	NA	NA
NA	NA	NA	NA	NA	NA	NA	NA	NA
NA	NA	NA	NA	NA	NA	NA	NA	NA
NA	NA	NA	NA	NA	NA	NA	NA	NA
NA	NA	NA	NA	NA	NA	NA	NA	NA
NA	NA	NA	NA	NA	NA	NA	NA	NA
NA	NA	NA	NA	NA	NA	NA	NA	NA
NA	NA	NA	NA	NA	NA	NA	NA	NA
NA	NA	NA	NA	NA	NA	NA	NA	NA
NA	NA	NA	NA	NA	NA	NA	NA	NA
NA	NA	NA	NA	NA	NA	NA	NA	NA
NA	NA	NA	NA	NA	NA	NA	NA	NA
NA	NA	NA	NA	NA	NA	NA	NA	NA
NA	NA	NA	NA	NA	NA	NA	NA	NA
NA	NA	NA	NA	NA	NA	NA	NA	NA
NA	NA	NA	NA	NA	NA	NA	NA	NA
NA	NA	NA	NA	NA	NA	NA	NA	NA
NA	NA	NA	NA	NA	NA	NA	NA	NA
NA	NA	NA	NA	NA	NA	NA	NA	NA
NA	NA	NA	NA	NA	NA	NA	NA	NA
NA	NA	NA	NA	NA	NA	NA	NA	NA
NA	NA	NA	NA	NA	NA	NA	NA	NA
NA	NA	NA	NA	NA	NA	NA	NA	NA
NA	NA	NA	NA	NA	NA	NA	NA	NA
NA	NA	NA	NA	NA	NA	NA	NA	NA
NA	NA	NA	NA	NA	NA	NA	NA	NA
NA	NA	NA	NA	NA	NA	NA	NA	NA
NA	NA	NA	NA	NA	NA	NA	NA	NA
NA	NA	NA	NA	NA	NA	NA	NA	NA
NA	NA	NA	NA	NA	NA	NA	NA	NA
NA	NA	NA	NA	NA	NA	NA	NA	NA
NA	NA	NA	NA	NA	NA	NA	NA	NA
NA	NA	NA	NA	NA	NA	NA	NA	NA
NA	NA	NA	NA	NA	NA	NA	NA	NA
NA	NA	NA	NA	NA	NA	NA	NA	NA
NA	NA	NA	NA	NA	NA	NA	NA	NA
NA	NA	NA	NA	NA	NA	NA	NA	NA
NA	NA	NA	NA	NA	NA	NA	NA	NA
NA	NA	NA	NA	NA	NA	NA	NA	NA
NA	NA	NA	NA	NA	NA	NA	NA	NA
NA	NA	NA	NA	NA	NA	NA	NA	NA
NA	NA	NA	NA	NA	NA	NA	NA	NA
NA	NA	NA	NA	NA	NA	NA	NA	NA
NA	NA	NA	NA	NA	NA	NA	NA	NA
NA	NA	NA	NA	NA	NA	NA	NA	NA
NA	NA	NA	NA	NA	NA	NA	NA	NA
NA	NA	NA	NA	NA	NA	NA	NA	NA
NA	NA	NA	NA	NA	NA	NA	NA	NA
NA	NA	NA	NA	NA	NA	NA	NA	NA
NA	NA	NA	NA	NA	NA	NA	NA	NA
NA	NA	NA	NA	NA	NA	NA	NA	NA
NA	NA	NA	NA	NA	NA	NA	NA	NA
NA	NA	NA	NA	NA	NA	NA	NA	NA
NA	NA	NA	NA	NA	NA	NA	NA	NA
NA	NA	NA	NA	NA	NA	NA	NA	NA
NA	NA	NA	NA	NA	NA	NA	NA	NA
NA	NA	NA	NA	NA	NA	NA	NA	NA
NA	NA	NA	NA	NA	NA	NA	NA	NA
NA	NA	NA	NA	NA	NA	NA	NA	NA
NA	NA	NA	NA	NA	NA	NA	NA	NA
NA	NA	NA	NA	NA	NA	NA	NA	NA
NA	NA	NA	NA	NA	NA	NA	NA	NA
NA	NA	NA	NA	NA	NA	NA	NA	NA
NA	NA	NA	NA	NA	NA	NA	NA	NA
NA	NA	NA	NA	NA	NA	NA	NA	NA
NA	NA	NA	NA	NA	NA	NA	NA	NA
NA	NA	NA	NA	NA	NA	NA	NA	NA
NA	NA	NA	NA	NA	NA	NA	NA	NA
NA	NA	NA	NA	NA	NA	NA	NA	NA
NA	NA	NA	NA	NA	NA	NA	NA	NA
NA	NA	NA	NA	NA	NA	NA	NA	NA
NA	NA	NA	NA	NA	NA	NA	NA	NA
NA	NA	NA	NA	NA	NA	NA	NA	NA
NA	NA	NA	NA	NA	NA	NA	NA	NA
NA	NA	NA	NA	NA	NA	NA	NA	NA
NA	NA	NA	NA	NA	NA	NA	NA	NA
NA	NA	NA	NA	NA	NA	NA	NA	NA
NA	NA	NA	NA	NA	NA	NA	NA	NA
NA	NA	NA	NA	NA	NA	NA	NA	NA
NA	NA	NA	NA	NA	NA	NA	NA	NA
NA	NA	NA	NA	NA	NA	NA	NA	NA
NA	NA	NA	NA	NA	NA	NA	NA	NA
NA	NA	NA	NA	NA	NA	NA	NA	NA
NA	NA	NA	NA	NA	NA	NA	NA	NA
NA	NA	NA	NA	NA	NA	NA	NA	NA
NA	NA	NA	NA	NA	NA	NA	NA	NA
NA	NA	NA	NA	NA	NA	NA	NA	NA
NA	NA	NA	NA	NA	NA	NA	NA	NA
NA	NA	NA	NA	NA	NA	NA	NA	NA
NA	NA	NA	NA	NA	NA	NA	NA	NA
NA	NA	NA	NA	NA	NA	NA	NA	NA
NA	NA	NA	NA	NA	NA	NA	NA	NA
NA	NA	NA	NA	NA	NA	NA	NA	NA
NA	NA	NA	NA	NA	NA	NA	NA	NA
NA	NA	NA	NA	NA	NA	NA	NA	NA
NA	NA	NA	NA	NA	NA	NA	NA	NA
NA	NA	NA	NA	NA	NA	NA	NA	NA
NA	NA	NA	NA	NA	NA	NA	NA	NA
NA	NA	NA	NA	NA	NA	NA	NA	NA
NA	NA	NA	NA	NA	NA	NA	NA	NA
NA	NA	NA	NA	NA	NA	NA	NA	NA
NA	NA	NA	NA	NA	NA	NA	NA	NA
NA	NA	NA	NA	NA	NA	NA	NA	NA
NA	NA	NA	NA	NA	NA	NA	NA	NA
NA	NA	NA	NA	NA	NA	NA	NA	NA
NA	NA	NA	NA	NA	NA	NA	NA	NA
NA	NA	NA	NA	NA	NA	NA	NA	NA
NA	NA	NA	NA	NA	NA	NA	NA	NA
NA	NA	NA	NA	NA	NA	NA	NA	NA
NA	NA	NA	NA	NA	NA	NA	NA	NA
NA	NA	NA	NA	NA	NA	NA	NA	NA
NA	NA	NA	NA	NA	NA	NA	NA	NA
NA	NA	NA	NA	NA	NA	NA	NA	NA
NA	NA	NA	NA	NA	NA	NA	NA	NA
NA	NA	NA	NA	NA	NA	NA	NA	NA
NA	NA	NA	NA	NA	NA	NA	NA	NA
NA	NA	NA	NA	NA	NA	NA	NA	NA
NA	NA	NA	NA	NA	NA	NA	NA	NA
NA	NA	NA	NA	NA	NA	NA	NA	NA
NA	NA	NA	NA	NA	NA	NA	NA	NA
NA	NA	NA	NA	NA	NA	NA	NA	NA
NA	NA	NA	NA	NA	NA	NA	NA	NA
NA	NA	NA	NA	NA	NA	NA	NA	NA
NA	NA	NA	NA	NA	NA	NA	NA	NA
NA	NA	NA	NA	NA	NA	NA	NA	NA
NA	NA	NA	NA	NA	NA	NA	NA	NA
NA	NA	NA	NA	NA	NA	NA	NA	NA
NA	NA	NA	NA	NA	NA	NA	NA	NA
NA	NA	NA	NA	NA	NA	NA	NA	NA
NA	NA	NA	NA	NA	NA	NA	NA	NA
NA	NA	NA	NA	NA	NA	NA	NA	NA
NA	NA	NA	NA	NA	NA	NA	NA	NA
NA	NA	NA	NA	NA	NA	NA	NA	NA
NA	NA	NA	NA	NA	NA	NA	NA	NA
NA	NA	NA	NA	NA	NA	NA	NA	NA
NA	NA	NA	NA	NA	NA	NA	NA	NA
NA	NA	NA	NA	NA	NA	NA	NA	NA
NA	NA	NA	NA	NA	NA	NA	NA	NA
NA	NA	NA	NA	NA	NA	NA	NA	NA
NA	NA	NA	NA	NA	NA	NA	NA	NA
NA	NA	NA	NA	NA	NA	NA	NA	NA
NA	NA	NA	NA	NA	NA	NA	NA	NA
NA	NA	NA	NA	NA	NA	NA	NA	NA
NA	NA	NA	NA	NA	NA	NA	NA	NA
NA	NA	NA	NA	NA	NA	NA	NA	NA
NA	NA	NA	NA	NA	NA	NA	NA	NA
NA	NA	NA	NA	NA	NA	NA	NA	NA
NA	NA	NA	NA	NA	NA	NA	NA	NA
NA	NA	NA	NA	NA	NA	NA	NA	NA
NA	NA	NA	NA	NA	NA	NA	NA	NA
NA	NA	NA	NA	NA	NA	NA	NA	NA
NA	NA	NA	NA	NA	NA	NA	NA	NA
NA	NA	NA	NA	NA	NA	NA	NA	NA
NA	NA	NA	NA	NA	NA	NA	NA	NA
NA	NA	NA	NA	NA	NA	NA	NA	NA
NA	NA	NA	NA	NA	NA	NA	NA	NA
NA	NA	NA	NA	NA	NA	NA	NA	NA
NA	NA	NA	NA	NA	NA	NA	NA	NA
NA	NA	NA	NA	NA	NA	NA	NA	NA
NA	NA	NA	NA	NA	NA	NA	NA	NA
NA	NA	NA	NA	NA	NA	NA	NA	NA
NA	NA	NA	NA	NA	NA	NA	NA	NA
NA	NA	NA	NA	NA	NA	NA	NA	NA
NA	NA	NA	NA	NA	NA	NA	NA	NA
NA	NA	NA	NA	NA	NA	NA	NA	NA
NA	NA	NA	NA	NA	NA	NA	NA	NA
NA	NA	NA	NA	NA	NA	NA	NA	NA
NA	NA	NA	NA	NA	NA	NA	NA	NA
NA	NA	NA	NA	NA	NA	NA	NA	NA
NA	NA	NA	NA	NA	NA	NA	NA	NA
NA	NA	NA	NA	NA	NA	NA	NA	NA
NA	NA	NA	NA	NA	NA	NA	NA	NA
NA	NA	NA	NA	NA	NA	NA	NA	NA
NA	NA	NA	NA	NA	NA	NA	NA	NA
NA	NA	NA	NA	NA	NA	NA	NA	NA
NA	NA	NA	NA	NA	NA	NA	NA	NA
NA	NA	NA	NA	NA	NA	NA	NA	NA
NA	NA	NA	NA	NA	NA	NA	NA	NA
NA	NA	NA	NA	NA	NA	NA	NA	NA
NA	NA	NA	NA	NA	NA	NA	NA	NA
NA	NA	NA	NA	NA	NA	NA	NA	NA
NA	NA	NA	NA	NA	NA	NA	NA	NA
NA	NA	NA	NA	NA	NA	NA	NA	NA
NA	NA	NA	NA	NA	NA	NA	NA	NA
NA	NA	NA	NA	NA	NA	NA	NA	NA
NA	NA	NA	NA	NA	NA	NA	NA	NA
NA	NA	NA	NA	NA	NA	NA	NA	NA
NA	NA	NA	NA	NA	NA	NA	NA	NA
NA	NA	NA	NA	NA	NA	NA	NA	NA
NA	NA	NA	NA	NA	NA	NA	NA	NA
NA	NA	NA	NA	NA	NA	NA	NA	NA
NA	NA	NA	NA	NA	NA	NA	NA	NA
NA	NA	NA	NA	NA	NA	NA	NA	NA
NA	NA	NA	NA	NA	NA	NA	NA	NA
NA	NA	NA	NA	NA	NA	NA	NA	NA
NA	NA	NA	NA	NA	NA	NA	NA	NA
NA	NA	NA	NA	NA	NA	NA	NA	NA
NA	NA	NA	NA	NA	NA	NA	NA	NA
NA	NA	NA	NA	NA	NA	NA	NA	NA
NA	NA	NA	NA	NA	NA	NA	NA	NA
NA	NA	NA	NA	NA	NA	NA	NA	NA
NA	NA	NA	NA	NA	NA	NA	NA	NA
NA	NA	NA	NA	NA	NA	NA	NA	NA
NA	NA	NA	NA	NA	NA	NA	NA	NA
NA	NA	NA	NA	NA	NA	NA	NA	NA
NA	NA	NA	NA	NA	NA	NA	NA	NA
NA	NA	NA	NA	NA	NA	NA	NA	NA
NA	NA	NA	NA	NA	NA	NA	NA	NA
NA	NA	NA	NA	NA	NA	NA	NA	NA
NA	NA	NA	NA	NA	NA	NA	NA	NA
NA	NA	NA	NA	NA	NA	NA	NA	NA
NA	NA	NA	NA	NA	NA	NA	NA	NA
NA	NA	NA	NA	NA	NA	NA	NA	NA
NA	NA	NA	NA	NA	NA	NA	NA	NA
NA	NA	NA	NA	NA	NA	NA	NA	NA
NA	NA	NA	NA	NA	NA	NA	NA	NA
NA	NA	NA	NA	NA	NA	NA	NA	NA
NA	NA	NA	NA	NA	NA	NA	NA	NA
NA	NA	NA	NA	NA	NA	NA	NA	NA
NA	NA	NA	NA	NA	NA	NA	NA	NA
NA	NA	NA	NA	NA	NA	NA	NA	NA
NA	NA	NA	NA	NA	NA	NA	NA	NA
NA	NA	NA	NA	NA	NA	NA	NA	NA
NA	NA	NA	NA	NA	NA	NA	NA	NA
NA	NA	NA	NA	NA	NA	NA	NA	NA
NA	NA	NA	NA	NA	NA	NA	NA	NA
NA	NA	NA	NA	NA	NA	NA	NA	NA
NA	NA	NA	NA	NA	NA	NA	NA	NA
NA	NA	NA	NA	NA	NA	NA	NA	NA
NA	NA	NA	NA	NA	NA	NA	NA	NA
NA	NA	NA	NA	NA	NA	NA	NA	NA
NA	NA	NA	NA	NA	NA	NA	NA	NA
NA	NA	NA	NA	NA	NA	NA	NA	NA
NA	NA	NA	NA	NA	NA	NA	NA	NA
NA	NA	NA	NA	NA	NA	NA	NA	NA
NA	NA	NA	NA	NA	NA	NA	NA	NA
NA	NA	NA	NA	NA	NA	NA	NA	NA
NA	NA	NA	NA	NA	NA	NA	NA	NA
NA	NA	NA	NA	NA	NA	NA	NA	NA
NA	NA	NA	NA	NA	NA	NA	NA	NA
NA	NA	NA	NA	NA	NA	NA	NA	NA
NA	NA	NA	NA	NA	NA	NA	NA	NA
NA	NA	NA	NA	NA	NA	NA	NA	NA
NA	NA	NA	NA	NA	NA	NA	NA	NA
NA	NA	NA	NA	NA	NA	NA	NA	NA
NA	NA	NA	NA	NA	NA	NA	NA	NA
NA	NA	NA	NA	NA	NA	NA	NA	NA
NA	NA	NA	NA	NA	NA	NA	NA	NA
NA	NA	NA	NA	NA	NA	NA	NA	NA
NA	NA	NA	NA	NA	NA	NA	NA	NA
NA	NA	NA	NA	NA	NA	NA	NA	NA
NA	NA	NA	NA	NA	NA	NA	NA	NA
NA	NA	NA	NA	NA	NA	NA	NA	NA
NA	NA	NA	NA	NA	NA	NA	NA	NA
NA	NA	NA	NA	NA	NA	NA	NA	NA
NA	NA	NA	NA	NA	NA	NA	NA	NA
NA	NA	NA	NA	NA	NA	NA	NA	NA
NA	NA	NA	NA	NA	NA	NA	NA	NA
NA	NA	NA	NA	NA	NA	NA	NA	NA
NA	NA	NA	NA	NA	NA	NA	NA	NA
NA	NA	NA	NA	NA	NA	NA	NA	NA
NA	NA	NA	NA	NA	NA	NA	NA	NA
NA	NA	NA	NA	NA	NA	NA	NA	NA
NA	NA	NA	NA	NA	NA	NA	NA	NA
NA	NA	NA	NA	NA	NA	NA	NA	NA
NA	NA	NA	NA	NA	NA	NA	NA	NA
NA	NA	NA	NA	NA	NA	NA	NA	NA
NA	NA	NA	NA	NA	NA	NA	NA	NA
NA	NA	NA	NA	NA	NA	NA	NA	NA
NA	NA	NA	NA	NA	NA	NA	NA	NA
NA	NA	NA	NA	NA	NA	NA	NA	NA
NA	NA	NA	NA	NA	NA	NA	NA	NA
NA	NA	NA	NA	NA	NA	NA	NA	NA
NA	NA	NA	NA	NA	NA	NA	NA	NA
NA	NA	NA	NA	NA	NA	NA	NA	NA
NA	NA	NA	NA	NA	NA	NA	NA	NA
NA	NA	NA	NA	NA	NA	NA	NA	NA
NA	NA	NA	NA	NA	NA	NA	NA	NA
NA	NA	NA	NA	NA	NA	NA	NA	NA
NA	NA	NA	NA	NA	NA	NA	NA	NA
NA	NA	NA	NA	NA	NA	NA	NA	NA
NA	NA	NA	NA	NA	NA	NA	NA	NA
NA	NA	NA	NA	NA	NA	NA	NA	NA
NA	NA	NA	NA	NA	NA	NA	NA	NA
NA	NA	NA	NA	NA	NA	NA	NA	NA
NA	NA	NA	NA	NA	NA	NA	NA	NA
NA	NA	NA	NA	NA	NA	NA	NA	NA
NA	NA	NA	NA	NA	NA	NA	NA	NA
NA	NA	NA	NA	NA	NA	NA	NA	NA
NA	NA	NA	NA	NA	NA	NA	NA	NA
NA	NA	NA	NA	NA	NA	NA	NA	NA
NA	NA	NA	NA	NA	NA	NA	NA	NA
NA	NA	NA	NA	NA	NA	NA	NA	NA
NA	NA	NA	NA	NA	NA	NA	NA	NA
NA	NA	NA	NA	NA	NA	NA	NA	NA
NA	NA	NA	NA	NA	NA	NA	NA	NA
NA	NA	NA	NA	NA	NA	NA	NA	NA
NA	NA	NA	NA	NA	NA	NA	NA	NA
NA	NA	NA	NA	NA	NA	NA	NA	NA
NA	NA	NA	NA	NA	NA	NA	NA	NA
NA	NA	NA	NA	NA	NA	NA	NA	NA
NA	NA	NA	NA	NA	NA	NA	NA	NA
NA	NA	NA	NA	NA	NA	NA	NA	NA
NA	NA	NA	NA	NA	NA	NA	NA	NA
NA	NA	NA	NA	NA	NA	NA	NA	NA
NA	NA	NA	NA	NA	NA	NA	NA	NA
NA	NA	NA	NA	NA	NA	NA	NA	NA
NA	NA	NA	NA	NA	NA	NA	NA	NA
NA	NA	NA	NA	NA	NA	NA	NA	NA
NA	NA	NA	NA	NA	NA	NA	NA	NA
NA	NA	NA	NA	NA	NA	NA	NA	NA
NA	NA	NA	NA	NA	NA	NA	NA	NA
NA	NA	NA	NA	NA	NA	NA	NA	NA
NA	NA	NA	NA	NA	NA	NA	NA	NA
NA	NA	NA	NA	NA	NA	NA	NA	NA
NA	NA	NA	NA	NA	NA	NA	NA	NA
NA	NA	NA	NA	NA	NA	NA	NA	NA
NA	NA	NA	NA	NA	NA	NA	NA	NA
NA	NA	NA	NA	NA	NA	NA	NA	NA
NA	NA	NA	NA	NA	NA	NA	NA	NA
NA	NA	NA	NA	NA	NA	NA	NA	NA
NA	NA	NA	NA	NA	NA	NA	NA	NA
NA	NA	NA	NA	NA	NA	NA	NA	NA
NA	NA	NA	NA	NA	NA	NA	NA	NA
NA	NA	NA	NA	NA	NA	NA	NA	NA
NA	NA	NA	NA	NA	NA	NA	NA	NA
NA	NA	NA	NA	NA	NA	NA	NA	NA
NA	NA	NA	NA	NA	NA	NA	NA	NA
NA	NA	NA	NA	NA	NA	NA	NA	NA
NA	NA	NA	NA	NA	NA	NA	NA	NA
NA	NA	NA	NA	NA	NA	NA	NA	NA
NA	NA	NA	NA	NA	NA	NA	NA	NA
NA	NA	NA	NA	NA	NA	NA	NA	NA
NA	NA	NA	NA	NA	NA	NA	NA	NA
NA	NA	NA	NA	NA	NA	NA	NA	NA
NA	NA	NA	NA	NA	NA	NA	NA	NA
NA	NA	NA	NA	NA	NA	NA	NA	NA
NA	NA	NA	NA	NA	NA	NA	NA	NA
NA	NA	NA	NA	NA	NA	NA	NA	NA
NA	NA	NA	NA	NA	NA	NA	NA	NA
NA	NA	NA	NA	NA	NA	NA	NA	NA
NA	NA	NA	NA	NA	NA	NA	NA	NA
NA	NA	NA	NA	NA	NA	NA	NA	NA
NA	NA	NA	NA	NA	NA	NA	NA	NA
NA	NA	NA	NA	NA	NA	NA	NA	NA
NA	NA	NA	NA	NA	NA	NA	NA	NA
NA	NA	NA	NA	NA	NA	NA	NA	NA
NA	NA	NA	NA	NA	NA	NA	NA	NA
NA	NA	NA	NA	NA	NA	NA	NA	NA
NA	NA	NA	NA	NA	NA	NA	NA	NA
NA	NA	NA	NA	NA	NA	NA	NA	NA
NA	NA	NA	NA	NA	NA	NA	NA	NA
NA	NA	NA	NA	NA	NA	NA	NA	NA
NA	NA	NA	NA	NA	NA	NA	NA	NA
NA	NA	NA	NA	NA	NA	NA	NA	NA
NA	NA	NA	NA	NA	NA	NA	NA	NA
NA	NA	NA	NA	NA	NA	NA	NA	NA
NA	NA	NA	NA	NA	NA	NA	NA	NA
NA	NA	NA	NA	NA	NA	NA	NA	NA
NA	NA	NA	NA	NA	NA	NA	NA	NA
NA	NA	NA	NA	NA	NA	NA	NA	NA
NA	NA	NA	NA	NA	NA	NA	NA	NA
NA	NA	NA	NA	NA	NA	NA	NA	NA
NA	NA	NA	NA	NA	NA	NA	NA	NA
NA	NA	NA	NA	NA	NA	NA	NA	NA
NA	NA	NA	NA	NA	NA	NA	NA	NA
NA	NA	NA	NA	NA	NA	NA	NA	NA
NA	NA	NA	NA	NA	NA	NA	NA	NA
NA	NA	NA	NA	NA	NA	NA	NA	NA
NA	NA	NA	NA	NA	NA	NA	NA	NA
NA	NA	NA	NA	NA	NA	NA	NA	NA
NA	NA	NA	NA	NA	NA	NA	NA	NA
NA	NA	NA	NA	NA	NA	NA	NA	NA
NA	NA	NA	NA	NA	NA	NA	NA	NA
NA	NA	NA	NA	NA	NA	NA	NA	NA
NA	NA	NA	NA	NA	NA	NA	NA	NA
NA	NA	NA	NA	NA	NA	NA	NA	NA
NA	NA	NA	NA	NA	NA	NA	NA	NA
NA	NA	NA	NA	NA	NA	NA	NA	NA
NA	NA	NA	NA	NA	NA	NA	NA	NA
NA	NA	NA	NA	NA	NA	NA	NA	NA
NA	NA	NA	NA	NA	NA	NA	NA	NA
NA	NA	NA	NA	NA	NA	NA	NA	NA
NA	NA	NA	NA	NA	NA	NA	NA	NA
NA	NA	NA	NA	NA	NA	NA	NA	NA
NA	NA	NA	NA	NA	NA	NA	NA	NA
NA	NA	NA	NA	NA	NA	NA	NA	NA
NA	NA	NA	NA	NA	NA	NA	NA	NA
NA	NA	NA	NA	NA	NA	NA	NA	NA
NA	NA	NA	NA	NA	NA	NA	NA	NA
NA	NA	NA	NA	NA	NA	NA	NA	NA
NA	NA	NA	NA	NA	NA	NA	NA	NA
NA	NA	NA	NA	NA	NA	NA	NA	NA
NA	NA	NA	NA	NA	NA	NA	NA	NA
NA	NA	NA	NA	NA	NA	NA	NA	NA
NA	NA	NA	NA	NA	NA	NA	NA	NA
NA	NA	NA	NA	NA	NA	NA	NA	NA
NA	NA	NA	NA	NA	NA	NA	NA	NA
NA	NA	NA	NA	NA	NA	NA	NA	NA
NA	NA	NA	NA	NA	NA	NA	NA	NA
NA	NA	NA	NA	NA	NA	NA	NA	NA
NA	NA	NA	NA	NA	NA	NA	NA	NA
NA	NA	NA	NA	NA	NA	NA	NA	NA
NA	NA	NA	NA	NA	NA	NA	NA	NA
NA	NA	NA	NA	NA	NA	NA	NA	NA
NA	NA	NA	NA	NA	NA	NA	NA	NA
NA	NA	NA	NA	NA	NA	NA	NA	NA
NA	NA	NA	NA	NA	NA	NA	NA	NA
NA	NA	NA	NA	NA	NA	NA	NA	NA
NA	NA	NA	NA	NA	NA	NA	NA	NA
NA	NA	NA	NA	NA	NA	NA	NA	NA
NA	NA	NA	NA	NA	NA	NA	NA	NA
NA	NA	NA	NA	NA	NA	NA	NA	NA
NA	NA	NA	NA	NA	NA	NA	NA	NA
NA	NA	NA	NA	NA	NA	NA	NA	NA
NA	NA	NA	NA	NA	NA	NA	NA	NA
NA	NA	NA	NA	NA	NA	NA	NA	NA
NA	NA	NA	NA	NA	NA	NA	NA	NA
NA	NA	NA	NA	NA	NA	NA	NA	NA
NA	NA	NA	NA	NA	NA	NA	NA	NA
NA	NA	NA	NA	NA	NA	NA	NA	NA
NA	NA	NA	NA	NA	NA	NA	NA	NA
NA	NA	NA	NA	NA	NA	NA	NA	NA
NA	NA	NA	NA	NA	NA	NA	NA	NA
NA	NA	NA	NA	NA	NA	NA	NA	NA
NA	NA	NA	NA	NA	NA	NA	NA	NA
NA	NA	NA	NA	NA	NA	NA	NA	NA
NA	NA	NA	NA	NA	NA	NA	NA	NA
NA	NA	NA	NA	NA	NA	NA	NA	NA
NA	NA	NA	NA	NA	NA	NA	NA	NA
NA	NA	NA	NA	NA	NA	NA	NA	NA
NA	NA	NA	NA	NA	NA	NA	NA	NA
NA	NA	NA	NA	NA	NA	NA	NA	NA
NA	NA	NA	NA	NA	NA	NA	NA	NA
NA	NA	NA	NA	NA	NA	NA	NA	NA
NA	NA	NA	NA	NA	NA	NA	NA	NA
NA	NA	NA	NA	NA	NA	NA	NA	NA
NA	NA	NA	NA	NA	NA	NA	NA	NA
NA	NA	NA	NA	NA	NA	NA	NA	NA
NA	NA	NA	NA	NA	NA	NA	NA	NA
NA	NA	NA	NA	NA	NA	NA	NA	NA
NA	NA	NA	NA	NA	NA	NA	NA	NA
NA	NA	NA	NA	NA	NA	NA	NA	NA
NA	NA	NA	NA	NA	NA	NA	NA	NA
NA	NA	NA	NA	NA	NA	NA	NA	NA
NA	NA	NA	NA	NA	NA	NA	NA	NA
NA	NA	NA	NA	NA	NA	NA	NA	NA
NA	NA	NA	NA	NA	NA	NA	NA	NA
NA	NA	NA	NA	NA	NA	NA	NA	NA
NA	NA	NA	NA	NA	NA	NA	NA	NA
NA	NA	NA	NA	NA	NA	NA	NA	NA
NA	NA	NA	NA	NA	NA	NA	NA	NA
NA	NA	NA	NA	NA	NA	NA	NA	NA
NA	NA	NA	NA	NA	NA	NA	NA	NA
NA	NA	NA	NA	NA	NA	NA	NA	NA
NA	NA	NA	NA	NA	NA	NA	NA	NA
NA	NA	NA	NA	NA	NA	NA	NA	NA
NA	NA	NA	NA	NA	NA	NA	NA	NA
NA	NA	NA	NA	NA	NA	NA	NA	NA
NA	NA	NA	NA	NA	NA	NA	NA	NA
NA	NA	NA	NA	NA	NA	NA	NA	NA
NA	NA	NA	NA	NA	NA	NA	NA	NA
NA	NA	NA	NA	NA	NA	NA	NA	NA
NA	NA	NA	NA	NA	NA	NA	NA	NA
NA	NA	NA	NA	NA	NA	NA	NA	NA
NA	NA	NA	NA	NA	NA	NA	NA	NA
NA	NA	NA	NA	NA	NA	NA	NA	NA
NA	NA	NA	NA	NA	NA	NA	NA	NA
NA	NA	NA	NA	NA	NA	NA	NA	NA
NA	NA	NA	NA	NA	NA	NA	NA	NA
NA	NA	NA	NA	NA	NA	NA	NA	NA
NA	NA	NA	NA	NA	NA	NA	NA	NA
NA	NA	NA	NA	NA	NA	NA	NA	NA
NA	NA	NA	NA	NA	NA	NA	NA	NA
NA	NA	NA	NA	NA	NA	NA	NA	NA
NA	NA	NA	NA	NA	NA	NA	NA	NA
NA	NA	NA	NA	NA	NA	NA	NA	NA
NA	NA	NA	NA	NA	NA	NA	NA	NA
NA	NA	NA	NA	NA	NA	NA	NA	NA
NA	NA	NA	NA	NA	NA	NA	NA	NA
NA	NA	NA	NA	NA	NA	NA	NA	NA
NA	NA	NA	NA	NA	NA	NA	NA	NA
NA	NA	NA	NA	NA	NA	NA	NA	NA
NA	NA	NA	NA	NA	NA	NA	NA	NA
NA	NA	NA	NA	NA	NA	NA	NA	NA
NA	NA	NA	NA	NA	NA	NA	NA	NA
NA	NA	NA	NA	NA	NA	NA	NA	NA
NA	NA	NA	NA	NA	NA	NA	NA	NA
NA	NA	NA	NA	NA	NA	NA	NA	NA
NA	NA	NA	NA	NA	NA	NA	NA	NA
NA	NA	NA	NA	NA	NA	NA	NA	NA
NA	NA	NA	NA	NA	NA	NA	NA	NA
NA	NA	NA	NA	NA	NA	NA	NA	NA
NA	NA	NA	NA	NA	NA	NA	NA	NA
NA	NA	NA	NA	NA	NA	NA	NA	NA
NA	NA	NA	NA	NA	NA	NA	NA	NA
NA	NA	NA	NA	NA	NA	NA	NA	NA
NA	NA	NA	NA	NA	NA	NA	NA	NA
NA	NA	NA	NA	NA	NA	NA	NA	NA
NA	NA	NA	NA	NA	NA	NA	NA	NA
NA	NA	NA	NA	NA	NA	NA	NA	NA
NA	NA	NA	NA	NA	NA	NA	NA	NA
NA	NA	NA	NA	NA	NA	NA	NA	NA
NA	NA	NA	NA	NA	NA	NA	NA	NA
NA	NA	NA	NA	NA	NA	NA	NA	NA
NA	NA	NA	NA	NA	NA	NA	NA	NA
NA	NA	NA	NA	NA	NA	NA	NA	NA
NA	NA	NA	NA	NA	NA	NA	NA	NA
NA	NA	NA	NA	NA	NA	NA	NA	NA
NA	NA	NA	NA	NA	NA	NA	NA	NA
NA	NA	NA	NA	NA	NA	NA	NA	NA
NA	NA	NA	NA	NA	NA	NA	NA	NA
NA	NA	NA	NA	NA	NA	NA	NA	NA
NA	NA	NA	NA	NA	NA	NA	NA	NA
NA	NA	NA	NA	NA	NA	NA	NA	NA
NA	NA	NA	NA	NA	NA	NA	NA	NA
NA	NA	NA	NA	NA	NA	NA	NA	NA
NA	NA	NA	NA	NA	NA	NA	NA	NA
NA	NA	NA	NA	NA	NA	NA	NA	NA
NA	NA	NA	NA	NA	NA	NA	NA	NA
NA	NA	NA	NA	NA	NA	NA	NA	NA
NA	NA	NA	NA	NA	NA	NA	NA	NA
NA	NA	NA	NA	NA	NA	NA	NA	NA
NA	NA	NA	NA	NA	NA	NA	NA	NA
NA	NA	NA	NA	NA	NA	NA	NA	NA
NA	NA	NA	NA	NA	NA	NA	NA	NA
NA	NA	NA	NA	NA	NA	NA	NA	NA
NA	NA	NA	NA	NA	NA	NA	NA	NA
NA	NA	NA	NA	NA	NA	NA	NA	NA
NA	NA	NA	NA	NA	NA	NA	NA	NA
NA	NA	NA	NA	NA	NA	NA	NA	NA
NA	NA	NA	NA	NA	NA	NA	NA	NA
NA	NA	NA	NA	NA	NA	NA	NA	NA
NA	NA	NA	NA	NA	NA	NA	NA	NA
NA	NA	NA	NA	NA	NA	NA	NA	NA
NA	NA	NA	NA	NA	NA	NA	NA	NA
NA	NA	NA	NA	NA	NA	NA	NA	NA
NA	NA	NA	NA	NA	NA	NA	NA	NA
NA	NA	NA	NA	NA	NA	NA	NA	NA
NA	NA	NA	NA	NA	NA	NA	NA	NA
NA	NA	NA	NA	NA	NA	NA	NA	NA
NA	NA	NA	NA	NA	NA	NA	NA	NA
NA	NA	NA	NA	NA	NA	NA	NA	NA
NA	NA	NA	NA	NA	NA	NA	NA	NA
NA	NA	NA	NA	NA	NA	NA	NA	NA
NA	NA	NA	NA	NA	NA	NA	NA	NA
NA	NA	NA	NA	NA	NA	NA	NA	NA
NA	NA	NA	NA	NA	NA	NA	NA	NA
NA	NA	NA	NA	NA	NA	NA	NA	NA
NA	NA	NA	NA	NA	NA	NA	NA	NA
NA	NA	NA	NA	NA	NA	NA	NA	NA
NA	NA	NA	NA	NA	NA	NA	NA	NA
NA	NA	NA	NA	NA	NA	NA	NA	NA
NA	NA	NA	NA	NA	NA	NA	NA	NA
NA	NA	NA	NA	NA	NA	NA	NA	NA
NA	NA	NA	NA	NA	NA	NA	NA	NA
NA	NA	NA	NA	NA	NA	NA	NA	NA
NA	NA	NA	NA	NA	NA	NA	NA	NA
NA	NA	NA	NA	NA	NA	NA	NA	NA
NA	NA	NA	NA	NA	NA	NA	NA	NA
NA	NA	NA	NA	NA	NA	NA	NA	NA
NA	NA	NA	NA	NA	NA	NA	NA	NA
NA	NA	NA	NA	NA	NA	NA	NA	NA
NA	NA	NA	NA	NA	NA	NA	NA	NA
NA	NA	NA	NA	NA	NA	NA	NA	NA
NA	NA	NA	NA	NA	NA	NA	NA	NA
NA	NA	NA	NA	NA	NA	NA	NA	NA
NA	NA	NA	NA	NA	NA	NA	NA	NA
NA	NA	NA	NA	NA	NA	NA	NA	NA
NA	NA	NA	NA	NA	NA	NA	NA	NA
NA	NA	NA	NA	NA	NA	NA	NA	NA
NA	NA	NA	NA	NA	NA	NA	NA	NA
NA	NA	NA	NA	NA	NA	NA	NA	NA
NA	NA	NA	NA	NA	NA	NA	NA	NA
NA	NA	NA	NA	NA	NA	NA	NA	NA
NA	NA	NA	NA	NA	NA	NA	NA	NA
NA	NA	NA	NA	NA	NA	NA	NA	NA
NA	NA	NA	NA	NA	NA	NA	NA	NA
NA	NA	NA	NA	NA	NA	NA	NA	NA
NA	NA	NA	NA	NA	NA	NA	NA	NA
NA	NA	NA	NA	NA	NA	NA	NA	NA
NA	NA	NA	NA	NA	NA	NA	NA	NA
NA	NA	NA	NA	NA	NA	NA	NA	NA
NA	NA	NA	NA	NA	NA	NA	NA	NA
NA	NA	NA	NA	NA	NA	NA	NA	NA
NA	NA	NA	NA	NA	NA	NA	NA	NA
NA	NA	NA	NA	NA	NA	NA	NA	NA
NA	NA	NA	NA	NA	NA	NA	NA	NA
NA	NA	NA	NA	NA	NA	NA	NA	NA
NA	NA	NA	NA	NA	NA	NA	NA	NA
NA	NA	NA	NA	NA	NA	NA	NA	NA
NA	NA	NA	NA	NA	NA	NA	NA	NA
NA	NA	NA	NA	NA	NA	NA	NA	NA
NA	NA	NA	NA	NA	NA	NA	NA	NA
NA	NA	NA	NA	NA	NA	NA	NA	NA
NA	NA	NA	NA	NA	NA	NA	NA	NA
NA	NA	NA	NA	NA	NA	NA	NA	NA
NA	NA	NA	NA	NA	NA	NA	NA	NA
NA	NA	NA	NA	NA	NA	NA	NA	NA
NA	NA	NA	NA	NA	NA	NA	NA	NA
NA	NA	NA	NA	NA	NA	NA	NA	NA
NA	NA	NA	NA	NA	NA	NA	NA	NA
NA	NA	NA	NA	NA	NA	NA	NA	NA
NA	NA	NA	NA	NA	NA	NA	NA	NA
NA	NA	NA	NA	NA	NA	NA	NA	NA
NA	NA	NA	NA	NA	NA	NA	NA	NA
NA	NA	NA	NA	NA	NA	NA	NA	NA
NA	NA	NA	NA	NA	NA	NA	NA	NA
NA	NA	NA	NA	NA	NA	NA	NA	NA
NA	NA	NA	NA	NA	NA	NA	NA	NA
NA	NA	NA	NA	NA	NA	NA	NA	NA
NA	NA	NA	NA	NA	NA	NA	NA	NA
NA	NA	NA	NA	NA	NA	NA	NA	NA
NA	NA	NA	NA	NA	NA	NA	NA	NA
NA	NA	NA	NA	NA	NA	NA	NA	NA
NA	NA	NA	NA	NA	NA	NA	NA	NA
NA	NA	NA	NA	NA	NA	NA	NA	NA
NA	NA	NA	NA	NA	NA	NA	NA	NA
NA	NA	NA	NA	NA	NA	NA	NA	NA
NA	NA	NA	NA	NA	NA	NA	NA	NA
NA	NA	NA	NA	NA	NA	NA	NA	NA
NA	NA	NA	NA	NA	NA	NA	NA	NA
NA	NA	NA	NA	NA	NA	NA	NA	NA
NA	NA	NA	NA	NA	NA	NA	NA	NA
NA	NA	NA	NA	NA	NA	NA	NA	NA
NA	NA	NA	NA	NA	NA	NA	NA	NA
NA	NA	NA	NA	NA	NA	NA	NA	NA
NA	NA	NA	NA	NA	NA	NA	NA	NA
NA	NA	NA	NA	NA	NA	NA	NA	NA
NA	NA	NA	NA	NA	NA	NA	NA	NA
NA	NA	NA	NA	NA	NA	NA	NA	NA
NA	NA	NA	NA	NA	NA	NA	NA	NA
NA	NA	NA	NA	NA	NA	NA	NA	NA
NA	NA	NA	NA	NA	NA	NA	NA	NA
NA	NA	NA	NA	NA	NA	NA	NA	NA
NA	NA	NA	NA	NA	NA	NA	NA	NA
NA	NA	NA	NA	NA	NA	NA	NA	NA
NA	NA	NA	NA	NA	NA	NA	NA	NA
NA	NA	NA	NA	NA	NA	NA	NA	NA
NA	NA	NA	NA	NA	NA	NA	NA	NA
NA	NA	NA	NA	NA	NA	NA	NA	NA
NA	NA	NA	NA	NA	NA	NA	NA	NA
NA	NA	NA	NA	NA	NA	NA	NA	NA
NA	NA	NA	NA	NA	NA	NA	NA	NA
NA	NA	NA	NA	NA	NA	NA	NA	NA
NA	NA	NA	NA	NA	NA	NA	NA	NA
NA	NA	NA	NA	NA	NA	NA	NA	NA
NA	NA	NA	NA	NA	NA	NA	NA	NA
NA	NA	NA	NA	NA	NA	NA	NA	NA
NA	NA	NA	NA	NA	NA	NA	NA	NA
NA	NA	NA	NA	NA	NA	NA	NA	NA
NA	NA	NA	NA	NA	NA	NA	NA	NA
NA	NA	NA	NA	NA	NA	NA	NA	NA
NA	NA	NA	NA	NA	NA	NA	NA	NA
NA	NA	NA	NA	NA	NA	NA	NA	NA
NA	NA	NA	NA	NA	NA	NA	NA	NA
NA	NA	NA	NA	NA	NA	NA	NA	NA
NA	NA	NA	NA	NA	NA	NA	NA	NA
NA	NA	NA	NA	NA	NA	NA	NA	NA
NA	NA	NA	NA	NA	NA	NA	NA	NA
NA	NA	NA	NA	NA	NA	NA	NA	NA
NA	NA	NA	NA	NA	NA	NA	NA	NA
NA	NA	NA	NA	NA	NA	NA	NA	NA
NA	NA	NA	NA	NA	NA	NA	NA	NA
NA	NA	NA	NA	NA	NA	NA	NA	NA
NA	NA	NA	NA	NA	NA	NA	NA	NA
NA	NA	NA	NA	NA	NA	NA	NA	NA
NA	NA	NA	NA	NA	NA	NA	NA	NA
NA	NA	NA	NA	NA	NA	NA	NA	NA
NA	NA	NA	NA	NA	NA	NA	NA	NA
NA	NA	NA	NA	NA	NA	NA	NA	NA
NA	NA	NA	NA	NA	NA	NA	NA	NA
NA	NA	NA	NA	NA	NA	NA	NA	NA
NA	NA	NA	NA	NA	NA	NA	NA	NA
NA	NA	NA	NA	NA	NA	NA	NA	NA
NA	NA	NA	NA	NA	NA	NA	NA	NA
NA	NA	NA	NA	NA	NA	NA	NA	NA
NA	NA	NA	NA	NA	NA	NA	NA	NA
NA	NA	NA	NA	NA	NA	NA	NA	NA
NA	NA	NA	NA	NA	NA	NA	NA	NA
NA	NA	NA	NA	NA	NA	NA	NA	NA
NA	NA	NA	NA	NA	NA	NA	NA	NA
NA	NA	NA	NA	NA	NA	NA	NA	NA
NA	NA	NA	NA	NA	NA	NA	NA	NA
NA	NA	NA	NA	NA	NA	NA	NA	NA
NA	NA	NA	NA	NA	NA	NA	NA	NA
NA	NA	NA	NA	NA	NA	NA	NA	NA
NA	NA	NA	NA	NA	NA	NA	NA	NA
NA	NA	NA	NA	NA	NA	NA	NA	NA
NA	NA	NA	NA	NA	NA	NA	NA	NA
NA	NA	NA	NA	NA	NA	NA	NA	NA
NA	NA	NA	NA	NA	NA	NA	NA	NA
NA	NA	NA	NA	NA	NA	NA	NA	NA
NA	NA	NA	NA	NA	NA	NA	NA	NA
NA	NA	NA	NA	NA	NA	NA	NA	NA
NA	NA	NA	NA	NA	NA	NA	NA	NA
NA	NA	NA	NA	NA	NA	NA	NA	NA
NA	NA	NA	NA	NA	NA	NA	NA	NA
NA	NA	NA	NA	NA	NA	NA	NA	NA
NA	NA	NA	NA	NA	NA	NA	NA	NA
NA	NA	NA	NA	NA	NA	NA	NA	NA
NA	NA	NA	NA	NA	NA	NA	NA	NA
NA	NA	NA	NA	NA	NA	NA	NA	NA
NA	NA	NA	NA	NA	NA	NA	NA	NA
NA	NA	NA	NA	NA	NA	NA	NA	NA
NA	NA	NA	NA	NA	NA	NA	NA	NA
NA	NA	NA	NA	NA	NA	NA	NA	NA
NA	NA	NA	NA	NA	NA	NA	NA	NA
NA	NA	NA	NA	NA	NA	NA	NA	NA
NA	NA	NA	NA	NA	NA	NA	NA	NA
NA	NA	NA	NA	NA	NA	NA	NA	NA
NA	NA	NA	NA	NA	NA	NA	NA	NA
NA	NA	NA	NA	NA	NA	NA	NA	NA
NA	NA	NA	NA	NA	NA	NA	NA	NA
NA	NA	NA	NA	NA	NA	NA	NA	NA
[truncated: 14,800 more rows]
